# Supplementary material for: (Z)-1,2-Dichloro-1,2-bis­(3-chloro­quinoxalin-2-yl)ethene
Source: Acta Crystallogr Sect E Struct Rep Online. 2011 Jan 8;67(Pt 2):o290. doi: 10.1107/S1600536810054322 (PMC3051480; doi:10.1107/S1600536810054322)
Supplement: Supplementary file 2 [file e-67-0o290-Isup2.hkl]

# 
# h,k,l, Fc-squared, Fo-squared, sigma(Fo-squared) and status flag 
# 
data_I
_shelx_title ' spg466m in P2(1)/c  (100K)' 
_shelx_refln_list_code          4 
_shelx_F_calc_maximum      189.05 
_exptl_crystal_F_000       848.00 
_reflns_d_resolution_high  0.5877 
 
loop_ 
 _symmetry_equiv_pos_as_xyz 
 'x, y, z' 
 '-x, y+1/2, -z+1/2' 
 '-x, -y, -z' 
 'x, -y-1/2, z-1/2' 
 
_cell_length_a    19.0972 
_cell_length_b    10.9883 
_cell_length_c     8.1905 
_cell_angle_alpha  90.000 
_cell_angle_beta   90.782 
_cell_angle_gamma  90.000 
 
_shelx_F_squared_multiplier     1.000 
 
loop_ 
 _refln_index_h 
 _refln_index_k 
 _refln_index_l 
 _refln_F_squared_calc 
 _refln_F_squared_meas 
 _refln_F_squared_sigma 
 _refln_observed_status 
   2   0   0    11938.97    10754.33    591.57 o 
   3   0   0      448.53      532.45     10.61 o 
   4   0   0     5460.29     5550.08     90.19 o 
   5   0   0      657.29      722.42     13.74 o 
   6   0   0     4814.00     4883.31     75.04 o 
   7   0   0     7350.49     7078.61    107.69 o 
   8   0   0     1814.42     1703.58     30.31 o 
   9   0   0       96.73       91.68      7.76 o 
  10   0   0      261.70      254.54      9.71 o 
  11   0   0     3570.96     3731.30     56.45 o 
  12   0   0       23.23       57.84      6.35 o 
  13   0   0     1943.85     1863.50     29.89 o 
  14   0   0     5696.60     5459.38     67.60 o 
  15   0   0     1865.31     1772.50     28.06 o 
  16   0   0    13278.41    13119.54    168.24 o 
  17   0   0      151.47      271.10     20.18 o 
  18   0   0      860.47      879.76     23.19 o 
  19   0   0     1685.71     1652.37     36.26 o 
  20   0   0        6.17       18.27      5.13 o 
  21   0   0        6.30       21.13      6.12 o 
  22   0   0     3097.42     3170.79     70.19 o 
  23   0   0      648.30      698.44     26.93 o 
  24   0   0      291.95      342.21     24.47 o 
  25   0   0       46.88       47.47     32.20 o 
  26   0   0        4.05       13.07     10.89 o 
  27   0   0       16.65       16.22     11.62 o 
  28   0   0      156.01      193.93     21.95 o 
  29   0   0       48.32       37.94     14.74 o 
  30   0   0        2.20        5.76     12.70 o 
  31   0   0      553.82      715.81     89.67 o 
  32   0   0       83.48      112.38     18.84 o 
   1   1   0      905.35      885.04     12.43 o 
   2   1   0     4736.23     4690.92     49.30 o 
   3   1   0     1741.78     1888.00     21.67 o 
   4   1   0      403.69      423.98      8.01 o 
   5   1   0      422.60      466.98      7.31 o 
   6   1   0     6046.99     5679.86     63.59 o 
   7   1   0     4597.69     4509.32     51.59 o 
   8   1   0    11859.05    11269.37    129.38 o 
   9   1   0       43.97       55.89      3.05 o 
  10   1   0        0.05        9.76      3.13 o 
  11   1   0      489.15      526.85      9.73 o 
  12   1   0       23.26       22.75      2.46 o 
  13   1   0      699.58      586.25      9.22 o 
  14   1   0     8770.82     8798.48     75.84 o 
  15   1   0     2220.66     2342.29     24.76 o 
  16   1   0     1802.53     1869.82     27.04 o 
  17   1   0       45.64       36.78      3.69 o 
  18   1   0      277.89      293.40      8.80 o 
  19   1   0       56.69       54.14      5.10 o 
  20   1   0       78.02       85.40      6.26 o 
  21   1   0     1187.34     1245.44     22.96 o 
  22   1   0      474.06      462.49     17.39 o 
  23   1   0      460.53      488.58     18.29 o 
  24   1   0      168.15      184.78     19.67 o 
  25   1   0      338.92      355.42     21.04 o 
  26   1   0        2.09        8.03      7.62 o 
  27   1   0      129.09      134.20     16.79 o 
  28   1   0      175.43      202.95     15.58 o 
  29   1   0        2.53        5.50      8.86 o 
  30   1   0     1264.16     1640.47     99.29 o 
  31   1   0       92.25      121.44     13.91 o 
  32   1   0        7.39       19.33     10.29 o 
   0   2   0      221.18      205.51      4.90 o 
   1   2   0     2275.68     2475.77     26.91 o 
   2   2   0        0.07        4.73      0.83 o 
   3   2   0      338.32      368.33      4.77 o 
   4   2   0     1414.89     1475.47     14.83 o 
   5   2   0     6993.27     7145.10     68.79 o 
   6   2   0       26.02       34.89      2.36 o 
   7   2   0    21446.81    21207.06    206.56 o 
   8   2   0      282.00      265.06      5.48 o 
   9   2   0     7534.16     7879.86     82.42 o 
  10   2   0        4.49        9.67      1.96 o 
  11   2   0      254.62      283.66      7.28 o 
  12   2   0     1311.09     1378.66     15.97 o 
  13   2   0      660.85      589.24      8.74 o 
  14   2   0       98.15       91.14      4.04 o 
  15   2   0     1755.76     1692.37     20.12 o 
  16   2   0        0.19        5.02      2.63 o 
  17   2   0       12.78        7.66      3.00 o 
  18   2   0      212.60      233.04     13.69 o 
  19   2   0       68.38       53.67      6.92 o 
  20   2   0      479.11      485.71     23.15 o 
  21   2   0       62.02       54.79      7.27 o 
  22   2   0      947.30      984.76     27.76 o 
  23   2   0       16.69       18.56      6.26 o 
  24   2   0      288.26      284.05     13.47 o 
  25   2   0       33.57       17.23      6.22 o 
  26   2   0      198.45      226.48     15.56 o 
  27   2   0       18.05       24.13      8.55 o 
  28   2   0       78.36       62.54     10.81 o 
  29   2   0      377.49      463.20     24.21 o 
  30   2   0        7.97       10.46      9.21 o 
  31   2   0       15.86       22.48     10.32 o 
  32   2   0       21.51       19.42     10.16 o 
   1   3   0     6980.64     7194.64     74.50 o 
   2   3   0      760.16      790.98      8.67 o 
   3   3   0      982.39      976.58     10.42 o 
   4   3   0     1185.77     1288.63     13.26 o 
   5   3   0        4.98        9.86      1.38 o 
   6   3   0        3.68        3.38      1.33 o 
   7   3   0      948.96      970.00     12.19 o 
   8   3   0     2457.89     2620.38     28.92 o 
   9   3   0     9647.19    10045.24     96.90 o 
  10   3   0      477.51      451.74      7.85 o 
  11   3   0        2.09        3.70      1.87 o 
  12   3   0      753.50      738.97     10.03 o 
  13   3   0      485.71      458.46      7.80 o 
  14   3   0      509.51      482.55      8.31 o 
  15   3   0      654.15      703.61     11.59 o 
  16   3   0       34.61       22.53      3.78 o 
  17   3   0       72.03       67.61      6.21 o 
  18   3   0      238.45      217.24      8.96 o 
  19   3   0      435.38      414.95     12.94 o 
  20   3   0      713.65      698.97     17.97 o 
  21   3   0      373.57      352.59     15.77 o 
  22   3   0     1015.41     1046.11     26.89 o 
  23   3   0      427.44      451.03     17.16 o 
  24   3   0        8.19        9.14      5.85 o 
  25   3   0      764.65      798.34     23.66 o 
  26   3   0       27.78       27.14      7.07 o 
  27   3   0        2.24        4.45      6.47 o 
  28   3   0        7.37        0.37      8.00 o 
  29   3   0       27.76       21.90      9.56 o 
  30   3   0       47.04       69.71     12.04 o 
  31   3   0       21.06       -1.37      9.71 o 
   0   4   0       86.97       86.07      4.06 o 
   1   4   0      275.68      286.18      6.34 o 
   2   4   0      284.03      317.81      5.04 o 
   3   4   0      518.79      519.24      6.84 o 
   4   4   0       14.73       12.89      1.88 o 
   5   4   0     1300.72     1299.35     14.75 o 
   6   4   0       70.53       49.01      2.42 o 
   7   4   0       72.05       98.25      3.25 o 
   8   4   0       75.08       82.99      3.26 o 
   9   4   0      573.58      611.15      7.95 o 
  10   4   0      227.93      182.54      4.84 o 
  11   4   0       17.85       15.98      2.05 o 
  12   4   0      124.30       84.39      3.80 o 
  13   4   0       13.86        8.52      2.11 o 
  14   4   0      473.90      439.66      8.65 o 
  15   4   0        6.50        2.86      2.56 o 
  16   4   0      275.93      256.88     10.12 o 
  17   4   0      136.15      140.09      8.69 o 
  18   4   0        8.86        2.51      3.47 o 
  19   4   0        5.13        5.31      4.02 o 
  20   4   0       10.91        7.77      4.64 o 
  21   4   0       14.29        7.39      5.18 o 
  22   4   0       25.47       21.09      6.27 o 
  23   4   0      288.51      283.43     14.22 o 
  24   4   0        4.32        7.28      6.09 o 
  25   4   0        4.52        0.64      6.17 o 
  26   4   0        4.93       -0.90      6.52 o 
  27   4   0       66.10       61.98      9.03 o 
  28   4   0       23.21       19.42      7.54 o 
  29   4   0       42.14       28.01     10.07 o 
  30   4   0       14.70        4.15      9.40 o 
  31   4   0        0.16       -6.03      9.11 o 
   1   5   0     6584.27     7356.78     71.81 o 
   2   5   0     9577.03    10533.18    101.66 o 
   3   5   0       11.86       22.25      1.95 o 
   4   5   0     1731.68     1770.82     18.96 o 
   5   5   0     1539.16     1505.46     17.21 o 
   6   5   0      484.57      460.43      6.66 o 
   7   5   0     1722.66     1822.18     17.23 o 
   8   5   0      582.93      680.05     10.16 o 
   9   5   0       51.98       41.87      2.67 o 
  10   5   0      999.20     1088.12     12.16 o 
  11   5   0       52.75       62.71      3.08 o 
  12   5   0      679.37      722.45      9.45 o 
  13   5   0      675.62      668.88      9.75 o 
  14   5   0       95.97       80.84      4.52 o 
  15   5   0      339.57      334.24     10.96 o 
  16   5   0     1010.24     1057.31     21.08 o 
  17   5   0      700.41      655.96     16.18 o 
  18   5   0     1268.89     1256.95     24.46 o 
  19   5   0        8.00        8.18      4.44 o 
  20   5   0      362.48      382.23     15.46 o 
  21   5   0      368.83      366.17     18.84 o 
  22   5   0       53.21       53.67      7.62 o 
  23   5   0      781.37      850.57     24.19 o 
  24   5   0      405.86      378.80     16.87 o 
  25   5   0       44.41       51.42      8.51 o 
  26   5   0      102.99      108.89     13.63 o 
  27   5   0      428.02      435.36     18.92 o 
  28   5   0        0.29       -0.54      7.29 o 
  29   5   0      259.87      295.62     30.59 o 
  30   5   0       58.71       65.56     12.17 o 
  31   5   0        9.68        8.33      9.66 o 
   0   6   0      813.91     1098.20     30.28 o 
   1   6   0        1.21       14.20      2.09 o 
   2   6   0      569.79      589.74      8.84 o 
   3   6   0       64.70       52.63      2.54 o 
   4   6   0       47.84       37.01      2.25 o 
   5   6   0       67.80       48.26      2.47 o 
   6   6   0     2286.25     2419.26     21.35 o 
   7   6   0     2371.09     2280.88     21.28 o 
   8   6   0      219.74      211.45      4.56 o 
   9   6   0     2257.95     2218.62     20.68 o 
  10   6   0     1639.38     1627.39     16.39 o 
  11   6   0      202.64      202.51      4.97 o 
  12   6   0      889.55      877.58     13.06 o 
  13   6   0     3280.89     3425.70     35.96 o 
  14   6   0       94.85       86.60      6.21 o 
  15   6   0      573.33      604.52     14.93 o 
  16   6   0      682.25      692.77     16.50 o 
  17   6   0       22.01       19.57      4.57 o 
  18   6   0      115.57      113.35      7.96 o 
  19   6   0      349.63      330.18     17.82 o 
  20   6   0        0.31       -0.03      4.78 o 
  21   6   0      233.77      245.97     13.29 o 
  22   6   0      190.80      173.83     11.99 o 
  23   6   0       97.46       77.89      9.36 o 
  24   6   0       98.77      113.18     11.14 o 
  25   6   0      173.59      156.27     12.40 o 
  26   6   0      179.95      148.29     12.41 o 
  27   6   0        0.44        8.83      7.97 o 
  28   6   0       31.03       37.70      8.75 o 
  29   6   0      215.22      257.75     19.28 o 
  30   6   0      192.50      262.96     29.02 o 
   1   7   0      501.72      473.21      6.94 o 
   2   7   0     3556.62     3819.99     32.56 o 
   3   7   0        6.79        8.10      1.78 o 
   4   7   0       23.38       25.45      2.37 o 
   5   7   0     1038.13     1029.14     11.42 o 
   6   7   0      793.70      775.02     10.40 o 
   7   7   0      234.86      235.28      5.48 o 
   8   7   0     3295.44     3307.32     28.58 o 
   9   7   0      532.23      520.63      7.84 o 
  10   7   0     1206.97     1182.24     14.39 o 
  11   7   0     1799.63     1840.82     22.44 o 
  12   7   0       10.97        4.93      2.91 o 
  13   7   0       11.10        7.13      3.13 o 
  14   7   0      343.36      355.91     13.43 o 
  15   7   0       38.21       17.84      4.16 o 
  16   7   0        1.70        4.81      3.83 o 
  17   7   0      370.97      378.90     13.59 o 
  18   7   0      348.43      290.11     13.00 o 
  19   7   0       25.01       14.71      5.27 o 
  20   7   0      419.56      388.91     16.24 o 
  21   7   0       19.44       15.44      6.01 o 
  22   7   0       80.02       67.64      8.78 o 
  23   7   0       93.84       74.34      9.57 o 
  24   7   0      116.83      109.48     11.00 o 
  25   7   0        6.13        1.56      7.04 o 
  26   7   0       14.63       13.63      7.67 o 
  27   7   0        3.70       -7.26      7.40 o 
  28   7   0        2.20        4.53      8.94 o 
  29   7   0       11.98       24.43      8.48 o 
  30   7   0       33.63        6.66     32.85 o 
   0   8   0     2990.88     2948.81     38.08 o 
   1   8   0        0.16        2.39      1.79 o 
   2   8   0      960.37      910.44     10.60 o 
   3   8   0      365.21      353.48      6.08 o 
   4   8   0      338.00      336.72      6.90 o 
   5   8   0       70.08       64.88      3.09 o 
   6   8   0     1005.56     1055.19     12.95 o 
   7   8   0      524.64      566.17      8.47 o 
   8   8   0     1189.70     1262.11     15.59 o 
   9   8   0       77.53       74.86      4.21 o 
  10   8   0      324.40      305.77      9.96 o 
  11   8   0       24.25       24.59      4.02 o 
  12   8   0      249.29      227.81     11.04 o 
  13   8   0      158.03      152.33      8.08 o 
  14   8   0      129.18      127.35      8.86 o 
  15   8   0        1.89        1.80      3.79 o 
  16   8   0      641.01      646.80     20.17 o 
  17   8   0      105.63       88.19      8.14 o 
  18   8   0      496.40      514.23     17.14 o 
  19   8   0      369.91      351.40     14.76 o 
  20   8   0      874.47      840.01     27.10 o 
  21   8   0      103.91       94.02      9.98 o 
  22   8   0      686.31      699.26     22.91 o 
  23   8   0      164.04      149.60     18.62 o 
  24   8   0      255.13      272.05     26.05 o 
  25   8   0      204.78      205.31     14.21 o 
  26   8   0       20.17       11.99      8.35 o 
  27   8   0       27.62       23.85      9.55 o 
  28   8   0      120.67      130.45     13.32 o 
  29   8   0        0.31        8.93      8.31 o 
   1   9   0     1041.88     1082.80     13.15 o 
   2   9   0      352.76      348.07      6.86 o 
   3   9   0      237.24      208.41      5.73 o 
   4   9   0     1335.20     1295.13     15.21 o 
   5   9   0       27.35       26.75      2.89 o 
   6   9   0     2988.76     2987.68     32.08 o 
   7   9   0      462.39      449.78     10.14 o 
   8   9   0     1296.77     1364.52     21.02 o 
   9   9   0      160.39      147.80      6.58 o 
  10   9   0       86.21       72.36      5.71 o 
  11   9   0        0.25       -0.13      3.13 o 
  12   9   0      132.56      115.10      6.83 o 
  13   9   0      154.12      157.26      8.57 o 
  14   9   0      130.62      130.27     16.27 o 
  15   9   0      430.43      423.24     25.43 o 
  16   9   0      685.44      648.10     18.99 o 
  17   9   0        0.08       -0.81      4.66 o 
  18   9   0      155.81      140.22     11.80 o 
  19   9   0        9.70       10.78      5.78 o 
  20   9   0      226.81      216.28     12.79 o 
  21   9   0       16.80       11.86      6.63 o 
  22   9   0       68.54       55.82      9.03 o 
  23   9   0      101.63      134.94     12.94 o 
  24   9   0        6.81        7.55      7.67 o 
  25   9   0       14.21       20.64      9.11 o 
  26   9   0        2.58        7.12      8.79 o 
  27   9   0        5.78       -0.92      8.75 o 
  28   9   0       12.17       13.58      9.33 o 
   0  10   0      147.24      131.93      7.21 o 
   1  10   0       21.38       32.72      3.31 o 
   2  10   0      289.95      356.62      7.81 o 
   3  10   0      157.09      164.79      5.95 o 
   4  10   0       54.11       37.20      3.87 o 
   5  10   0      906.41      979.46     15.32 o 
   6  10   0       64.16       57.34      4.98 o 
   7  10   0        1.98        4.01      3.22 o 
   8  10   0      127.89      117.32      7.03 o 
   9  10   0      298.16      278.66     11.68 o 
  10  10   0       81.23       72.91      6.29 o 
  11  10   0     1438.17     1446.04     27.18 o 
  12  10   0     1332.13     1314.06     28.34 o 
  13  10   0       37.92       33.15      5.92 o 
  14  10   0      396.13      393.83     18.72 o 
  15  10   0      870.08      873.62     22.71 o 
  16  10   0        0.04        0.03      4.90 o 
  17  10   0      817.29      889.79     23.73 o 
  18  10   0      140.34      119.19     10.33 o 
  19  10   0        8.45        0.49      5.75 o 
  20  10   0        9.51       14.32      6.67 o 
  21  10   0       89.96      116.11     11.55 o 
  22  10   0       16.08       19.02      8.06 o 
  23  10   0      158.13      149.94     13.47 o 
  24  10   0        2.89        0.09      7.98 o 
  25  10   0       74.82       78.80     14.24 o 
  26  10   0       56.80       68.97     12.29 o 
  27  10   0      334.65      386.28     23.69 o 
   1  11   0      975.36     1085.30     19.73 o 
   2  11   0     1647.35     1568.96     22.88 o 
   3  11   0     3876.39     3974.95     48.88 o 
   4  11   0      284.59      280.71     10.01 o 
   5  11   0       17.08       12.93      3.92 o 
   6  11   0      173.20      142.93      8.30 o 
   7  11   0       22.93       19.31      4.56 o 
   8  11   0       31.02       33.54      5.40 o 
   9  11   0     2170.70     2294.54     38.70 o 
  10  11   0      135.79      151.69      9.41 o 
  11  11   0      104.52      116.48      8.67 o 
  12  11   0        4.05       15.36      5.26 o 
  13  11   0     1660.84     1786.01     36.45 o 
  14  11   0      553.47      618.41     19.24 o 
  15  11   0        5.14        3.66      5.52 o 
  16  11   0       15.46       10.76      6.00 o 
  17  11   0        4.79        4.49      5.77 o 
  18  11   0       50.98       34.99      7.50 o 
  19  11   0      785.53      850.19     27.62 o 
  20  11   0      554.94      609.56     21.05 o 
  21  11   0       99.63      100.60     13.46 o 
  22  11   0       95.66       92.71     11.69 o 
  23  11   0      186.79      235.07     17.23 o 
  24  11   0       55.15       44.65     10.50 o 
  25  11   0      298.21      379.08     36.11 o 
  26  11   0        0.51       19.44     31.91 o 
   0  12   0       33.00       21.33      6.50 o 
   1  12   0      280.46      292.81     10.35 o 
   2  12   0      286.35      294.03     12.60 o 
   3  12   0      163.48      152.07      9.34 o 
   4  12   0       10.46        7.21      4.53 o 
   5  12   0      914.14      959.03     20.99 o 
   6  12   0     1024.67     1043.49     22.25 o 
   7  12   0     2123.36     2152.94     36.95 o 
   8  12   0      517.12      501.89     21.69 o 
   9  12   0      325.80      317.92     14.50 o 
  10  12   0     1617.94     1730.14     39.35 o 
  11  12   0       43.75       37.89      7.44 o 
  12  12   0      258.20      271.97     13.57 o 
  13  12   0       19.87       17.03      6.40 o 
  14  12   0      623.74      673.76     21.06 o 
  15  12   0       32.94       26.63      6.84 o 
  16  12   0        2.17        1.29      6.09 o 
  17  12   0       58.17       60.18      8.83 o 
  18  12   0        6.08       -3.22      6.68 o 
  19  12   0       81.09       90.53     10.62 o 
  20  12   0       13.25       16.52      8.28 o 
  21  12   0      504.52      558.51     25.60 o 
  22  12   0        2.93        6.69      8.85 o 
  23  12   0       32.14       30.54      9.92 o 
  24  12   0      347.41      423.19     20.63 o 
   1  13   0       67.46       54.93      6.30 o 
   2  13   0      269.13      262.90     10.89 o 
   3  13   0      214.68      199.69     10.82 o 
   4  13   0      221.57      237.30     11.63 o 
   5  13   0       75.59       55.63      8.38 o 
   6  13   0     1756.91     1926.92     36.33 o 
   7  13   0       12.98        8.25      5.33 o 
   8  13   0      393.32      425.76     16.16 o 
   9  13   0        0.09        2.71      5.40 o 
  10  13   0      808.49      822.59     21.72 o 
  11  13   0        0.67       16.20      6.04 o 
  12  13   0       37.94       42.87      7.59 o 
  13  13   0      195.96      196.12     14.00 o 
  14  13   0       14.96        7.90      6.38 o 
  15  13   0       23.65       30.05      7.74 o 
  16  13   0      207.39      242.80     14.51 o 
  17  13   0      183.13      205.83     13.87 o 
  18  13   0      191.77      236.98     17.18 o 
  19  13   0       12.60       25.66      8.72 o 
  20  13   0      133.48      151.84     16.20 o 
  21  13   0      123.92      121.81     12.99 o 
  22  13   0       16.96       23.75      9.59 o 
  23  13   0        0.22        4.66     28.42 o 
   0  14   0     1124.56     1294.98     39.08 o 
   1  14   0      135.68      123.24      9.49 o 
   2  14   0      201.36      180.02     13.39 o 
   3  14   0       13.89       18.48      5.96 o 
   4  14   0       24.85       21.49      6.11 o 
   5  14   0       40.92       39.77      6.67 o 
   6  14   0       45.43       31.63      6.56 o 
   7  14   0       79.43       61.01      8.76 o 
   8  14   0      232.69      251.02     15.82 o 
   9  14   0      116.69      120.02      9.85 o 
  10  14   0       88.40       73.70      9.02 o 
  11  14   0       33.60       24.25      7.23 o 
  12  14   0       40.15       37.75      7.86 o 
  13  14   0       12.20        5.36      6.63 o 
  14  14   0      276.16      291.30     19.26 o 
  15  14   0        8.16        6.86      7.19 o 
  16  14   0       74.05       64.44      9.99 o 
  17  14   0        2.54        9.34      7.91 o 
  18  14   0        1.54        5.45      8.38 o 
  19  14   0      129.04      129.49     13.06 o 
  20  14   0      137.81      136.51     13.89 o 
  21  14   0        0.14       -3.17      8.89 o 
   1  15   0      477.61      519.20     18.52 o 
   2  15   0       99.68       90.76     11.24 o 
   3  15   0       29.09       19.16      6.40 o 
   4  15   0        2.21        6.32      5.94 o 
   5  15   0       82.53       82.23      8.96 o 
   6  15   0       54.86       52.88      8.11 o 
   7  15   0       27.87       21.17      7.01 o 
   8  15   0        0.19        3.45      6.27 o 
   9  15   0       31.88       39.44      8.12 o 
  10  15   0      328.55      325.67     18.56 o 
  11  15   0       15.30        4.23      6.69 o 
  12  15   0      203.82      191.04     18.42 o 
  13  15   0        3.58       15.11      7.75 o 
  14  15   0       36.37       37.05      8.88 o 
  15  15   0      180.92      201.97     15.00 o 
  16  15   0       25.40       17.72      8.93 o 
  17  15   0        0.14       -2.40      8.11 o 
  18  15   0        2.41       13.65      9.18 o 
  19  15   0       15.02       26.22     30.65 o 
   0  16   0        7.38       -4.62      9.75 o 
   1  16   0      373.09      410.03     18.42 o 
   2  16   0      632.44      690.00     22.95 o 
   3  16   0       46.73       38.77      8.18 o 
   4  16   0      870.98      996.52     26.70 o 
   5  16   0      401.78      399.91     17.41 o 
   6  16   0        0.14       -1.67      6.45 o 
   7  16   0      173.25      165.26     12.58 o 
   8  16   0        3.06       -2.84      7.21 o 
   9  16   0       31.85       48.61      8.77 o 
  10  16   0        7.81       11.70      7.69 o 
  11  16   0      161.77      148.02     13.28 o 
  12  16   0       27.62       14.80      8.76 o 
  13  16   0       96.10       95.94     11.97 o 
  14  16   0       88.41       85.64     11.60 o 
  15  16   0      552.20      691.63     26.09 o 
  16  16   0        7.13       17.43      9.82 o 
   1  17   0        1.85        5.76      7.94 o 
   2  17   0        9.37       10.73      8.22 o 
   3  17   0       81.95       67.33     10.99 o 
   4  17   0       62.91       42.12     15.18 o 
   5  17   0       44.01       42.01      9.38 o 
   6  17   0       52.93       56.99     10.05 o 
   7  17   0       47.86       47.57     10.07 o 
   8  17   0       22.34       18.85      8.88 o 
   9  17   0       13.90       12.99      8.91 o 
  10  17   0      353.60      360.96     32.76 o 
  11  17   0        1.32        9.22      8.96 o 
  12  17   0      223.29      226.73     15.88 o 
  13  17   0        5.20        3.92     27.09 o 
   0  18   0        0.19       17.07     13.75 o 
   1  18   0        1.76        6.14      9.03 o 
   2  18   0      201.57      212.07     16.34 o 
   3  18   0      217.37      213.11     26.29 o 
   4  18   0      161.92      151.30     18.29 o 
   5  18   0      227.13      220.15     37.51 o 
   6  18   0        9.56        8.75      8.87 o 
   7  18   0       19.95       14.69      9.21 o 
   8  18   0       17.33       50.17     28.81 o 
 -32   1   1      340.81      464.49     71.15 o 
 -31   1   1      366.74      471.40     36.76 o 
 -30   1   1      103.76      112.33     21.46 o 
 -29   1   1      180.26      235.88     14.96 o 
 -28   1   1       64.04       56.05      9.79 o 
 -27   1   1        0.01       -6.62      6.62 o 
 -26   1   1        1.09        0.48      6.39 o 
 -25   1   1       45.92       33.05      7.59 o 
 -24   1   1       81.47       90.63      9.46 o 
 -23   1   1       66.61       75.47     11.04 o 
 -22   1   1      212.29      228.20     11.54 o 
 -21   1   1      879.48      953.93     27.79 o 
 -20   1   1      208.77      219.83      9.24 o 
 -19   1   1     1227.91     1246.08     19.16 o 
 -18   1   1      615.30      625.14     12.51 o 
 -17   1   1      170.34      181.43      6.94 o 
 -16   1   1      875.58      877.34     14.55 o 
 -15   1   1     2196.25     2114.81     26.04 o 
 -14   1   1       61.45       76.07      4.05 o 
 -13   1   1      598.36      626.92      9.53 o 
 -12   1   1     1918.36     1888.94     21.88 o 
 -11   1   1     1240.13     1171.90     14.46 o 
 -10   1   1       58.88       81.86      3.41 o 
  -9   1   1       69.23       70.87      3.81 o 
  -8   1   1       14.51        7.35      2.11 o 
  -7   1   1       14.73       14.21      1.98 o 
  -6   1   1       52.88       85.86      3.15 o 
  -5   1   1     2545.99     2588.40     28.21 o 
  -4   1   1       75.53      102.38      2.75 o 
  -3   1   1     4758.10     5003.69     51.44 o 
  -2   1   1      363.02      347.27      7.07 o 
  -1   1   1        5.24       -1.25      1.25 o 
   0   1   1     6917.22     7421.39    104.20 o 
   1   1   1      726.38      870.76     14.15 o 
   2   1   1    13833.51    14984.92    156.56 o 
   3   1   1     2745.94     2782.07     28.43 o 
   4   1   1     4257.28     4297.59     43.24 o 
   5   1   1     2693.30     2713.35     28.45 o 
   6   1   1     3863.81     3961.34     40.76 o 
   7   1   1     1664.88     1764.10     20.02 o 
   8   1   1      614.52      750.60     10.81 o 
   9   1   1     1541.57     1495.80     20.23 o 
  10   1   1     2334.32     2449.32     25.75 o 
  11   1   1     4226.50     4297.33     45.11 o 
  12   1   1        5.54        5.06      1.91 o 
  13   1   1       44.37       35.83      2.85 o 
  14   1   1        0.54        3.09      1.96 o 
  15   1   1       76.19       84.27      3.94 o 
  16   1   1     4512.71     4399.50     44.74 o 
  17   1   1        5.29       21.67      3.45 o 
  18   1   1     1470.88     1449.67     23.06 o 
  19   1   1      185.39      188.70      8.37 o 
  20   1   1       12.19        3.73      3.84 o 
  21   1   1      398.94      395.11     14.22 o 
  22   1   1      404.29      438.09     17.66 o 
  23   1   1      734.13      756.39     19.99 o 
  24   1   1       29.15       47.34      7.34 o 
  25   1   1      262.82      303.28     20.78 o 
  26   1   1       80.51       86.45      9.59 o 
  27   1   1      590.35      577.59     21.36 o 
  28   1   1       93.29       91.53     10.67 o 
  29   1   1       42.04       48.32     10.57 o 
  30   1   1        4.77        5.01      9.90 o 
  31   1   1       34.33       37.70     10.62 o 
  32   1   1      154.37      169.75     23.12 o 
 -31   2   1      150.82      155.59     25.26 o 
 -30   2   1       11.01       -3.86     13.40 o 
 -29   2   1        4.19       17.75     15.49 o 
 -28   2   1       91.94      108.66     11.70 o 
 -27   2   1       60.65       57.34      8.75 o 
 -26   2   1      678.57      753.26     25.22 o 
 -25   2   1      508.75      503.53     25.71 o 
 -24   2   1      612.63      625.10     28.60 o 
 -23   2   1       54.99       43.66      7.29 o 
 -22   2   1       15.33       18.04      4.70 o 
 -21   2   1      368.79      380.63     12.18 o 
 -20   2   1      776.35      805.76     16.88 o 
 -19   2   1     2312.39     2308.90     36.92 o 
 -18   2   1      258.92      243.43      8.54 o 
 -17   2   1       54.90       43.01      4.33 o 
 -16   2   1      352.34      314.25      8.39 o 
 -15   2   1     3860.74     3775.15     43.25 o 
 -14   2   1      290.07      278.74      6.75 o 
 -13   2   1       47.17       59.92      3.56 o 
 -12   2   1       37.70       17.38      2.46 o 
 -11   2   1      578.19      677.48      9.73 o 
 -10   2   1     1097.90     1031.20     13.34 o 
  -9   2   1     2523.73     2420.60     29.18 o 
  -8   2   1     1398.48     1420.62     19.13 o 
  -7   2   1     4487.47     4697.92     51.90 o 
  -6   2   1     2249.29     2230.96     24.41 o 
  -5   2   1      980.19      876.61     12.31 o 
  -4   2   1    11848.59    11882.39    125.08 o 
  -3   2   1    29426.48    29497.43    326.09 o 
  -2   2   1     8052.62     8191.01     98.48 o 
  -1   2   1    13436.24    14385.91    225.90 o 
   0   2   1       35.53       38.08      2.48 o 
   1   2   1     1214.23     1280.86     17.80 o 
   2   2   1       74.05       94.91      2.67 o 
   3   2   1     8025.86     8638.33     87.70 o 
   4   2   1      398.75      566.96      6.84 o 
   5   2   1     2723.29     2961.47     30.90 o 
   6   2   1      609.02      651.00      9.00 o 
   7   2   1     5181.30     5229.95     55.38 o 
   8   2   1      171.90      228.41      5.87 o 
   9   2   1     3558.34     3933.13     43.34 o 
  10   2   1      635.74      601.36      8.86 o 
  11   2   1      783.16      706.82      9.59 o 
  12   2   1      428.39      389.70      8.21 o 
  13   2   1     1830.02     1789.25     18.64 o 
  14   2   1      267.08      273.16      6.72 o 
  15   2   1      421.46      395.15      7.35 o 
  16   2   1      533.43      474.60      9.06 o 
  17   2   1     2045.81     2108.13     27.97 o 
  18   2   1       10.81       15.81      3.49 o 
  19   2   1     1741.44     1748.14     26.41 o 
  20   2   1      182.64      203.56     10.25 o 
  21   2   1      268.84      263.96     11.18 o 
  22   2   1      216.25      206.57     10.72 o 
  23   2   1      156.85      137.68     16.75 o 
  24   2   1       13.97       16.79      6.45 o 
  25   2   1      350.12      311.13     24.35 o 
  26   2   1        2.37       10.39      7.26 o 
  27   2   1       10.72       10.60      7.13 o 
  28   2   1        1.10        4.28      6.88 o 
  29   2   1       31.37       28.88      8.30 o 
  30   2   1      326.40      360.26     20.45 o 
  31   2   1       15.72       31.09     10.83 o 
 -31   3   1        0.06        3.62     16.10 o 
 -30   3   1        2.50        2.29     14.31 o 
 -29   3   1        1.15        6.55     14.02 o 
 -28   3   1        0.63       16.82      7.85 o 
 -27   3   1      696.62      761.52     29.08 o 
 -26   3   1      262.23      267.92     17.44 o 
 -25   3   1      463.58      506.34     17.96 o 
 -24   3   1       16.29       13.60      5.47 o 
 -23   3   1       54.47       49.87      6.63 o 
 -22   3   1      212.51      209.90     10.26 o 
 -21   3   1       53.52       52.24      6.81 o 
 -20   3   1      573.02      585.65     15.45 o 
 -19   3   1      295.98      301.26     11.02 o 
 -18   3   1      537.02      547.94     13.04 o 
 -17   3   1      817.70      847.20     15.25 o 
 -16   3   1      803.10      802.68     13.97 o 
 -15   3   1       24.27       22.86      3.34 o 
 -14   3   1       10.56        8.00      2.47 o 
 -13   3   1      944.69     1016.91     13.89 o 
 -12   3   1      122.87      107.90      3.73 o 
 -11   3   1     8638.60     8826.56     77.94 o 
 -10   3   1     2492.58     2716.02     30.12 o 
  -9   3   1      419.89      488.57      7.35 o 
  -8   3   1       12.06       -0.45      1.55 o 
  -7   3   1     3089.81     3315.67     35.30 o 
  -6   3   1       90.29       67.31      2.72 o 
  -5   3   1     5666.93     5505.38     52.68 o 
  -4   3   1     6816.73     6760.65     74.68 o 
  -3   3   1     1406.45     1401.03     18.57 o 
  -2   3   1       89.01      120.68      4.22 o 
  -1   3   1    13786.79    14530.18    199.37 o 
   0   3   1      535.12      498.45      6.76 o 
   1   3   1      308.79      346.96      5.20 o 
   2   3   1     3474.62     3545.24     37.93 o 
   3   3   1      641.42      554.85     10.30 o 
   4   3   1     4069.07     4192.07     40.19 o 
   5   3   1     3112.94     3223.26     32.65 o 
   6   3   1     5326.36     5451.85     55.31 o 
   7   3   1     6154.80     7052.02     70.89 o 
   8   3   1        0.77        7.74      1.69 o 
   9   3   1      545.25      668.47      9.07 o 
  10   3   1      204.86      270.24      5.56 o 
  11   3   1     5786.13     5875.18     51.69 o 
  12   3   1      355.85      339.21      6.25 o 
  13   3   1      487.06      433.80      7.18 o 
  14   3   1      144.37      135.12      4.35 o 
  15   3   1     2186.85     2085.89     21.18 o 
  16   3   1      806.55      802.40     12.10 o 
  17   3   1      500.22      491.26     10.80 o 
  18   3   1     1299.36     1305.03     22.26 o 
  19   3   1       43.19       41.96      4.95 o 
  20   3   1      488.46      497.50     15.85 o 
  21   3   1      224.26      209.97     11.74 o 
  22   3   1      161.00      137.64     11.60 o 
  23   3   1       60.83       55.85      7.93 o 
  24   3   1      121.19       94.51      9.82 o 
  25   3   1        0.10        2.05      6.11 o 
  26   3   1      272.04      214.81     14.40 o 
  27   3   1      265.07      292.92     16.66 o 
  28   3   1       46.38       40.58      8.88 o 
  29   3   1      215.00      260.57     32.69 o 
  30   3   1      150.20      167.33     18.90 o 
  31   3   1       47.58       43.21     11.45 o 
 -31   4   1       22.99       21.27     16.48 o 
 -30   4   1      108.88      151.76     27.54 o 
 -29   4   1        3.96       -7.54     13.01 o 
 -28   4   1        2.47       10.83      7.77 o 
 -27   4   1        0.01       11.27      7.66 o 
 -26   4   1      116.77       97.03      9.84 o 
 -25   4   1       26.70       29.15      6.21 o 
 -24   4   1        0.29        0.34      4.80 o 
 -23   4   1      191.05      217.45     10.36 o 
 -22   4   1      476.47      483.69     15.65 o 
 -21   4   1      367.59      305.23     13.89 o 
 -20   4   1      582.92      596.82     23.84 o 
 -19   4   1     1968.66     1922.09     55.98 o 
 -18   4   1     1084.63     1052.63     22.24 o 
 -17   4   1      350.91      306.67     11.02 o 
 -16   4   1      876.26      875.83     15.42 o 
 -15   4   1       74.31       67.38      4.39 o 
 -14   4   1      629.64      561.71     10.49 o 
 -13   4   1     1331.71     1247.98     15.82 o 
 -12   4   1     2334.24     2184.31     23.88 o 
 -11   4   1     2223.12     2332.81     22.62 o 
 -10   4   1     2435.09     2441.91     28.92 o 
  -9   4   1      783.83      851.74     10.95 o 
  -8   4   1      544.74      514.33      9.80 o 
  -7   4   1     1515.58     1742.70     17.97 o 
  -6   4   1      561.36      579.71      8.19 o 
  -5   4   1      620.62      633.06      9.41 o 
  -4   4   1      267.12      215.53      5.35 o 
  -3   4   1      414.94      398.11      7.61 o 
  -2   4   1     4296.78     4549.83     56.38 o 
  -1   4   1      123.77      116.83      3.18 o 
   0   4   1     9306.03     9643.67    102.98 o 
   1   4   1       18.45       13.58      1.54 o 
   2   4   1     5451.95     5492.42     81.90 o 
   3   4   1    10070.41    10273.57    101.41 o 
   4   4   1     6400.58     6496.39     63.49 o 
   5   4   1      720.59      731.01      9.58 o 
   6   4   1     5419.74     5475.60     52.95 o 
   7   4   1       74.27       53.75      2.30 o 
   8   4   1      540.50      564.39      8.06 o 
   9   4   1       55.22       41.13      2.42 o 
  10   4   1     2814.90     2565.87     24.44 o 
  11   4   1      434.24      443.88      6.87 o 
  12   4   1     1190.13     1193.96     13.79 o 
  13   4   1       36.05       30.57      2.77 o 
  14   4   1     1044.38     1040.95     13.03 o 
  15   4   1       10.29       11.00      2.80 o 
  16   4   1      133.73      106.66      6.40 o 
  17   4   1       86.75       68.48      5.84 o 
  18   4   1      371.36      322.71     11.13 o 
  19   4   1      347.11      324.36     12.89 o 
  20   4   1      259.33      254.10     19.73 o 
  21   4   1      150.17      156.39     12.11 o 
  22   4   1     1422.13     1429.79     45.90 o 
  23   4   1      288.85      294.89     14.71 o 
  24   4   1      237.70      228.70     13.56 o 
  25   4   1        6.58        2.62      6.17 o 
  26   4   1      355.52      354.30     20.63 o 
  27   4   1        6.13       -0.12      7.27 o 
  28   4   1       10.30       19.60      8.81 o 
  29   4   1      144.26      170.17     18.62 o 
  30   4   1       76.26       63.97     10.38 o 
  31   4   1        0.25       -3.69      9.50 o 
 -30   5   1        0.27       -3.24     14.83 o 
 -29   5   1       54.04       42.64     17.54 o 
 -28   5   1      152.30      159.54     20.26 o 
 -27   5   1      463.98      509.00     20.11 o 
 -26   5   1       96.60       84.92      9.56 o 
 -25   5   1       92.43       99.47      8.32 o 
 -24   5   1        4.05        6.78      5.12 o 
 -23   5   1      108.18       84.77      8.30 o 
 -22   5   1       20.70        6.61      5.44 o 
 -21   5   1       91.94       99.64      8.27 o 
 -20   5   1      809.82      826.02     20.28 o 
 -19   5   1       23.20       17.40      4.91 o 
 -18   5   1      596.01      587.13     17.83 o 
 -17   5   1        2.10        2.14      3.27 o 
 -16   5   1       52.03       65.11      5.84 o 
 -15   5   1       28.18       16.66      3.24 o 
 -14   5   1       71.06       58.43      4.15 o 
 -13   5   1     1428.31     1351.47     17.27 o 
 -12   5   1      108.78       91.66      4.26 o 
 -11   5   1     1919.76     1918.24     19.95 o 
 -10   5   1       49.35       54.74      2.63 o 
  -9   5   1      226.84      256.27      5.70 o 
  -8   5   1     2312.87     2360.47     26.42 o 
  -7   5   1      302.26      280.10      5.76 o 
  -6   5   1     4338.03     4377.01     52.48 o 
  -5   5   1     4334.62     4641.48     41.67 o 
  -4   5   1     2872.57     3014.82     37.46 o 
  -3   5   1     4189.64     4389.77     58.41 o 
  -2   5   1     2491.30     2785.77     38.99 o 
  -1   5   1      142.00      139.43      5.57 o 
   0   5   1     2937.81     3601.38     36.94 o 
   1   5   1     1029.54     1028.67     14.33 o 
   2   5   1     2459.59     2603.66     29.38 o 
   3   5   1      675.98      706.23     10.81 o 
   4   5   1     1016.87      975.00     12.26 o 
   5   5   1       27.62       35.42      2.04 o 
   6   5   1      183.81      191.50      4.45 o 
   7   5   1      212.31      246.35      4.68 o 
   8   5   1     6037.13     6314.81     51.90 o 
   9   5   1      700.73      727.30      8.92 o 
  10   5   1      445.60      430.47      6.46 o 
  11   5   1     1998.76     2013.29     19.63 o 
  12   5   1      239.67      228.31      5.43 o 
  13   5   1        1.54        1.25      2.11 o 
  14   5   1     1348.44     1213.15     18.05 o 
  15   5   1      113.36      118.26      6.39 o 
  16   5   1     2295.87     2179.49     33.93 o 
  17   5   1      157.66      151.05     11.21 o 
  18   5   1     1325.86     1330.66     26.82 o 
  19   5   1       12.87        3.94      4.54 o 
  20   5   1       70.41       76.04      8.77 o 
  21   5   1       82.67       67.96      8.20 o 
  22   5   1      121.00      107.05      9.84 o 
  23   5   1       51.63       39.32      7.58 o 
  24   5   1       17.43       22.49      7.27 o 
  25   5   1       76.85       83.89      9.83 o 
  26   5   1      169.37      193.09     25.40 o 
  27   5   1       54.02       54.59      9.74 o 
  28   5   1      228.48      262.24     15.86 o 
  29   5   1       21.88       20.01      9.57 o 
  30   5   1      209.56      206.89     14.77 o 
 -30   6   1      154.51      139.99     32.93 o 
 -29   6   1      134.81      154.57     40.28 o 
 -28   6   1      166.89      195.39     30.24 o 
 -27   6   1      121.47      127.29     11.87 o 
 -26   6   1      210.63      230.80     12.19 o 
 -25   6   1       37.70       29.77      6.65 o 
 -24   6   1      127.55      122.97     10.01 o 
 -23   6   1       49.68       44.88      7.47 o 
 -22   6   1       77.96       65.47      7.68 o 
 -21   6   1      407.46      421.87     15.17 o 
 -20   6   1        1.31        6.90      4.72 o 
 -19   6   1      771.02      803.43     20.06 o 
 -18   6   1      189.91      182.37      9.87 o 
 -17   6   1      202.34      186.56     11.31 o 
 -16   6   1      331.70      247.66      8.78 o 
 -15   6   1      265.14      281.64     10.45 o 
 -14   6   1     1729.56     1638.11     21.62 o 
 -13   6   1      738.12      706.53     11.46 o 
 -12   6   1      859.33      853.62     12.67 o 
 -11   6   1       45.45       34.89      3.05 o 
 -10   6   1       10.03        7.15      1.92 o 
  -9   6   1     1065.17     1141.95     13.42 o 
  -8   6   1      160.93      156.67      4.01 o 
  -7   6   1     3879.96     3878.77     39.18 o 
  -6   6   1     1147.12     1200.89     13.19 o 
  -5   6   1     6150.85     6368.82     56.18 o 
  -4   6   1     1211.12     1190.09     14.32 o 
  -3   6   1     2002.96     2136.24     23.32 o 
  -2   6   1      276.37      215.41      4.72 o 
  -1   6   1       46.93       52.67      2.74 o 
   0   6   1      915.78     1005.03     13.47 o 
   1   6   1     2355.55     2617.66     25.33 o 
   2   6   1      567.12      573.37      9.79 o 
   3   6   1     2055.87     2166.19     21.95 o 
   4   6   1      348.55      358.30      5.80 o 
   5   6   1       13.05       15.82      1.86 o 
   6   6   1      531.14      527.02      7.24 o 
   7   6   1     2762.46     2857.79     25.61 o 
   8   6   1     1594.17     1657.14     16.00 o 
   9   6   1     1825.07     1803.31     17.83 o 
  10   6   1      320.55      322.92      5.95 o 
  11   6   1      205.56      175.96      5.00 o 
  12   6   1        4.40        0.46      2.36 o 
  13   6   1        0.04        1.04      2.73 o 
  14   6   1        3.18        2.75      3.05 o 
  15   6   1     2106.72     2077.66     34.11 o 
  16   6   1       12.40       12.36      4.20 o 
  17   6   1     3123.16     2950.51     45.94 o 
  18   6   1      123.48      112.16      9.27 o 
  19   6   1      547.73      589.44     18.77 o 
  20   6   1       55.25       48.49      7.25 o 
  21   6   1        3.42       11.00      5.48 o 
  22   6   1      166.64      166.51     14.36 o 
  23   6   1       28.86       28.83      7.39 o 
  24   6   1      447.91      500.88     26.25 o 
  25   6   1       98.80      108.24     14.10 o 
  26   6   1       45.18       37.46      8.75 o 
  27   6   1       31.86       20.07      8.11 o 
  28   6   1       34.23       31.44      9.67 o 
  29   6   1       10.59       10.73      8.81 o 
  30   6   1      117.86      121.27     11.95 o 
 -29   7   1       75.98       81.14     21.21 o 
 -28   7   1      110.32       90.06     26.18 o 
 -27   7   1       10.52       28.72     14.20 o 
 -26   7   1       19.33        9.08      6.69 o 
 -25   7   1       39.42       46.60      8.72 o 
 -24   7   1       12.51        7.20      6.42 o 
 -23   7   1        8.16        1.61      5.91 o 
 -22   7   1      830.83      871.93     22.47 o 
 -21   7   1     1872.72     1908.73     36.49 o 
 -20   7   1      327.12      310.38     13.15 o 
 -19   7   1      705.80      692.77     18.71 o 
 -18   7   1       86.24       67.49      7.40 o 
 -17   7   1      261.51      244.13     13.75 o 
 -16   7   1       65.35       64.71      6.03 o 
 -15   7   1      179.17      146.37      7.52 o 
 -14   7   1      630.42      652.25     13.25 o 
 -13   7   1     4817.29     4775.56     50.82 o 
 -12   7   1      814.78      753.50     12.07 o 
 -11   7   1     1320.29     1320.51     18.00 o 
 -10   7   1     1146.75     1133.42     14.74 o 
  -9   7   1       33.67       31.07      2.79 o 
  -8   7   1      402.29      448.37      7.44 o 
  -7   7   1      126.05      142.80      5.01 o 
  -6   7   1     2577.51     2627.43     23.73 o 
  -5   7   1      249.52      280.50      5.35 o 
  -4   7   1        3.99        5.64      1.61 o 
  -3   7   1        2.07        1.73      1.47 o 
  -2   7   1      780.22      776.43     12.90 o 
  -1   7   1      122.24      124.14      3.75 o 
   0   7   1        1.52       -0.10      1.67 o 
   1   7   1    12334.94    12852.31    105.78 o 
   2   7   1     1824.63     1886.43     17.38 o 
   3   7   1     5211.17     5314.36     41.08 o 
   4   7   1     1457.46     1515.77     14.47 o 
   5   7   1      657.91      651.30      7.86 o 
   6   7   1      109.76      119.62      3.55 o 
   7   7   1     1323.77     1412.47     14.00 o 
   8   7   1      128.22      128.26      3.86 o 
   9   7   1     5474.08     5419.61     46.75 o 
  10   7   1        5.30        5.33      2.37 o 
  11   7   1     2445.93     2519.17     29.88 o 
  12   7   1      132.30      136.37      8.23 o 
  13   7   1        4.89        5.73      3.24 o 
  14   7   1       71.43       70.20      5.83 o 
  15   7   1      455.23      425.46     13.89 o 
  16   7   1      256.38      267.01     11.05 o 
  17   7   1     1466.85     1436.99     39.55 o 
  18   7   1        5.32       -0.13      4.36 o 
  19   7   1      149.30      106.79      9.58 o 
  20   7   1      145.26      135.17     16.16 o 
  21   7   1       55.50       58.39      8.42 o 
  22   7   1       37.21       28.85      8.47 o 
  23   7   1     1511.87     1583.75     44.65 o 
  24   7   1        0.77        7.35      6.65 o 
  25   7   1      553.92      580.64     39.73 o 
  26   7   1        0.99       -2.85      7.77 o 
  27   7   1       80.91       94.89     11.59 o 
  28   7   1       17.00       18.68      9.14 o 
  29   7   1       28.65       28.20     10.24 o 
  30   7   1       59.85       29.40     36.14 o 
 -29   8   1      202.87      229.47     30.18 o 
 -28   8   1       58.23       21.54     15.07 o 
 -27   8   1      142.91      193.32     23.06 o 
 -26   8   1       80.17       78.06     10.36 o 
 -25   8   1       10.26        5.31      7.46 o 
 -24   8   1       79.77       85.86     10.04 o 
 -23   8   1        7.46        2.36      6.25 o 
 -22   8   1       46.40       52.34      8.04 o 
 -21   8   1      373.57      381.17     19.29 o 
 -20   8   1      448.05      475.09     17.99 o 
 -19   8   1       41.50       23.72      6.25 o 
 -18   8   1      146.96      143.02     12.36 o 
 -17   8   1      361.31      325.79     19.62 o 
 -16   8   1      352.21      340.30     14.41 o 
 -15   8   1        0.41       -0.87      3.74 o 
 -14   8   1     1107.91     1206.14     22.56 o 
 -13   8   1     2707.12     2757.16     39.03 o 
 -12   8   1        8.81        1.13      3.04 o 
 -11   8   1     1344.53     1331.59     17.23 o 
 -10   8   1      158.69      135.11      5.19 o 
  -9   8   1      705.50      723.13     11.02 o 
  -8   8   1     1784.20     1857.83     20.80 o 
  -7   8   1     4147.32     4207.45     40.31 o 
  -6   8   1      250.94      249.55      8.52 o 
  -5   8   1     2617.70     2661.48     30.23 o 
  -4   8   1        3.07        1.94      1.80 o 
  -3   8   1      107.01      101.65      3.94 o 
  -2   8   1      862.43      967.50     12.66 o 
  -1   8   1       70.22       81.19      4.28 o 
   0   8   1        7.77        0.73      1.72 o 
   1   8   1       79.60       68.21      3.10 o 
   2   8   1     4260.45     4355.97     36.63 o 
   3   8   1      219.71      249.68      5.09 o 
   4   8   1     1101.95     1097.12     11.97 o 
   5   8   1     2561.84     2638.59     23.17 o 
   6   8   1       19.39       16.35      2.35 o 
   7   8   1      304.84      302.89      6.38 o 
   8   8   1     6874.41     6871.06     64.05 o 
   9   8   1     5677.56     5825.84     60.31 o 
  10   8   1        0.93        1.71      2.94 o 
  11   8   1       24.07       22.55      3.83 o 
  12   8   1       30.52       18.59      4.05 o 
  13   8   1      598.46      634.42     15.79 o 
  14   8   1       45.28       31.09      6.01 o 
  15   8   1      594.87      599.56     17.57 o 
  16   8   1       58.82       59.49      7.41 o 
  17   8   1      584.94      595.07     18.03 o 
  18   8   1      305.05      307.23     13.86 o 
  19   8   1        6.47        1.51      5.00 o 
  20   8   1      163.56      155.79     11.09 o 
  21   8   1        8.52        7.78      5.85 o 
  22   8   1        0.01        5.93      6.52 o 
  23   8   1      252.61      266.20     15.22 o 
  24   8   1      804.69      889.69     31.65 o 
  25   8   1        4.06       11.16      8.36 o 
  26   8   1       10.64       21.66      8.82 o 
  27   8   1       19.76       11.23      8.87 o 
  28   8   1       32.54       22.55      9.96 o 
  29   8   1        0.00       16.35     34.30 o 
 -28   9   1      462.05      503.39     33.96 o 
 -27   9   1        0.36        0.67     13.41 o 
 -26   9   1        8.99       25.32     14.61 o 
 -25   9   1      117.56      121.91     17.84 o 
 -24   9   1      102.85      104.15     11.39 o 
 -23   9   1      385.35      418.04     23.11 o 
 -22   9   1      326.85      374.98     24.60 o 
 -21   9   1      160.14      204.06     12.44 o 
 -20   9   1        5.46        3.96      5.81 o 
 -19   9   1      101.45       91.58      8.81 o 
 -18   9   1       57.61       49.38      6.57 o 
 -17   9   1     1777.08     1876.94     33.87 o 
 -16   9   1        7.87        6.82      4.68 o 
 -15   9   1        1.24        0.06      4.24 o 
 -14   9   1      205.86      197.16     11.42 o 
 -13   9   1      921.84      993.31     19.40 o 
 -12   9   1     1994.65     2069.94     31.67 o 
 -11   9   1        0.97        2.45      3.35 o 
 -10   9   1       41.78       41.06      4.37 o 
  -9   9   1      784.39      801.21     13.10 o 
  -8   9   1      205.23      221.34      6.74 o 
  -7   9   1      454.75      414.18      8.45 o 
  -6   9   1     5315.93     5350.98     50.25 o 
  -5   9   1        1.32        1.21      2.35 o 
  -4   9   1      747.88      741.02     12.70 o 
  -3   9   1     1740.17     1768.10     25.58 o 
  -2   9   1       84.07       86.31      3.82 o 
  -1   9   1     2210.09     2303.72     23.33 o 
   0   9   1       61.64       34.39      2.97 o 
   1   9   1      456.85      407.38      9.73 o 
   2   9   1       20.70       14.35      2.44 o 
   3   9   1       60.17       59.99      4.08 o 
   4   9   1        1.07        4.85      2.28 o 
   5   9   1     1694.33     1804.54     20.40 o 
   6   9   1      395.99      393.91      8.22 o 
   7   9   1     2017.28     2097.15     26.92 o 
   8   9   1     1355.32     1397.45     19.96 o 
   9   9   1      280.13      265.34      9.39 o 
  10   9   1      442.79      438.53     11.54 o 
  11   9   1        3.04        5.76      3.47 o 
  12   9   1       53.53       54.62      5.61 o 
  13   9   1       54.84       56.93      7.21 o 
  14   9   1        4.80       10.43      4.68 o 
  15   9   1       22.85       15.98      5.13 o 
  16   9   1     1832.71     1934.77     38.51 o 
  17   9   1      295.07      254.99     17.21 o 
  18   9   1      164.24      164.74     11.13 o 
  19   9   1      323.14      316.53     14.71 o 
  20   9   1       43.12       52.21      9.98 o 
  21   9   1      282.46      309.87     17.88 o 
  22   9   1        4.98        0.49      6.65 o 
  23   9   1       94.30      113.10     11.68 o 
  24   9   1        6.23       10.21      8.34 o 
  25   9   1       26.30       19.13      8.76 o 
  26   9   1      177.30      179.24     23.39 o 
  27   9   1       77.94       84.36     12.23 o 
  28   9   1       54.69       61.22     13.15 o 
 -27  10   1       17.49        5.77     14.96 o 
 -26  10   1        1.85        3.68     13.93 o 
 -25  10   1      252.34      227.03     40.28 o 
 -24  10   1        5.17       -3.90      9.18 o 
 -23  10   1      146.58      168.77     13.17 o 
 -22  10   1      607.41      714.61     25.97 o 
 -21  10   1      102.85      110.34     12.82 o 
 -20  10   1      154.57      148.68     11.07 o 
 -19  10   1        0.01       -1.23      5.32 o 
 -18  10   1       99.22      103.97      9.11 o 
 -17  10   1        6.59        5.79      5.27 o 
 -16  10   1        4.04        9.64      5.14 o 
 -15  10   1        0.07        3.40      4.58 o 
 -14  10   1      189.97      189.99      9.72 o 
 -13  10   1       13.06       14.01      4.86 o 
 -12  10   1       20.26       13.27      4.73 o 
 -11  10   1     1395.05     1408.97     25.40 o 
 -10  10   1        0.18        0.86      3.59 o 
  -9  10   1     2805.06     2861.93     38.93 o 
  -8  10   1      941.86      920.76     18.97 o 
  -7  10   1       26.33       17.84      3.92 o 
  -6  10   1      660.57      639.04     12.76 o 
  -5  10   1       28.78       25.22      3.63 o 
  -4  10   1      630.77      552.12     10.59 o 
  -3  10   1     1450.25     1563.84     21.17 o 
  -2  10   1      249.59      213.19      7.57 o 
  -1  10   1      459.47      540.59     12.08 o 
   0  10   1      457.09      486.66     12.76 o 
   1  10   1      379.79      312.84      8.13 o 
   2  10   1     2694.07     2581.67     29.71 o 
   3  10   1        5.02        1.70      2.67 o 
   4  10   1      104.61       83.70      5.33 o 
   5  10   1      196.63      201.58      7.65 o 
   6  10   1      295.29      303.48      9.34 o 
   7  10   1      445.41      461.22     11.11 o 
   8  10   1       64.82       62.70      6.96 o 
   9  10   1     1095.24     1096.42     20.45 o 
  10  10   1      528.08      546.63     13.98 o 
  11  10   1       83.18       84.43      6.66 o 
  12  10   1      178.26      162.78     12.42 o 
  13  10   1     2123.80     2144.26     38.91 o 
  14  10   1       66.52       42.80      6.49 o 
  15  10   1       46.02       26.50      5.99 o 
  16  10   1      158.44      141.27     10.42 o 
  17  10   1       42.20       26.27      6.62 o 
  18  10   1       98.37       91.78      9.23 o 
  19  10   1      327.16      309.71     15.09 o 
  20  10   1       26.82       23.13      7.24 o 
  21  10   1      227.90      237.24     15.45 o 
  22  10   1       18.04       13.24      7.57 o 
  23  10   1       46.03       31.22      9.24 o 
  24  10   1      350.80      389.40     27.05 o 
  25  10   1      490.22      559.80     44.74 o 
  26  10   1       33.30       44.65     10.60 o 
  27  10   1       10.55      -10.16     16.34 o 
 -26  11   1       12.68       63.54     36.53 o 
 -25  11   1       97.69       79.66     17.80 o 
 -24  11   1      134.42      114.09     19.08 o 
 -23  11   1       31.29       18.93      9.85 o 
 -22  11   1      386.00      426.55     29.03 o 
 -21  11   1       65.19       66.04      9.93 o 
 -20  11   1        6.14        6.87      7.05 o 
 -19  11   1        1.78        2.60      6.40 o 
 -18  11   1        2.80       14.16      6.27 o 
 -17  11   1        0.58        9.56      5.55 o 
 -16  11   1       29.21       36.00      6.85 o 
 -15  11   1       10.67        9.48      5.24 o 
 -14  11   1       55.16       35.31      6.99 o 
 -13  11   1       15.98        4.27      4.87 o 
 -12  11   1       12.04       13.87      4.92 o 
 -11  11   1       57.57       48.51      6.25 o 
 -10  11   1      284.16      288.72     11.29 o 
  -9  11   1        0.50        2.11      3.94 o 
  -8  11   1      933.21      961.40     19.52 o 
  -7  11   1      484.17      507.12     12.87 o 
  -6  11   1      157.02      171.60      8.71 o 
  -5  11   1      727.73      701.98     23.53 o 
  -4  11   1      104.05      111.00      6.23 o 
  -3  11   1       21.12       11.31      3.55 o 
  -2  11   1      705.38      708.73     15.10 o 
  -1  11   1      143.10      134.34      6.82 o 
   0  11   1      383.92      356.41     12.42 o 
   1  11   1      109.09      112.62      6.15 o 
   2  11   1      104.01       89.75      5.86 o 
   3  11   1       60.32       44.62      4.81 o 
   4  11   1       23.91       19.58      3.93 o 
   5  11   1      513.96      529.42     12.37 o 
   6  11   1       21.45       15.80      3.81 o 
   7  11   1      134.04      125.26      8.40 o 
   8  11   1      180.16      155.75      9.22 o 
   9  11   1      512.32      507.86     16.96 o 
  10  11   1       28.88       16.36      4.88 o 
  11  11   1      153.69      132.02      9.14 o 
  12  11   1      386.44      387.99     14.54 o 
  13  11   1      211.37      225.00     16.77 o 
  14  11   1      507.39      545.52     20.22 o 
  15  11   1        5.51       11.53      5.82 o 
  16  11   1        6.37        5.32      5.48 o 
  17  11   1      111.04      114.62      9.91 o 
  18  11   1       10.87       12.32      6.70 o 
  19  11   1       86.05       65.60      9.30 o 
  20  11   1       86.83       97.12     10.64 o 
  21  11   1       49.25       35.04      8.70 o 
  22  11   1       16.75        8.82      8.03 o 
  23  11   1       13.40       10.53      8.62 o 
  24  11   1        4.51        8.32      8.71 o 
  25  11   1       38.99       32.11     10.39 o 
  26  11   1        1.11      -17.44     26.42 o 
 -24  12   1        5.96       -3.29     13.65 o 
 -23  12   1       34.71       31.26     14.74 o 
 -22  12   1      111.15      123.94     14.50 o 
 -21  12   1      392.88      446.05     22.77 o 
 -20  12   1       90.15       83.62     10.75 o 
 -19  12   1      292.31      309.77     15.42 o 
 -18  12   1      428.32      449.99     17.93 o 
 -17  12   1      132.03      152.12     11.63 o 
 -16  12   1      249.66      260.76     15.22 o 
 -15  12   1      566.64      621.74     26.30 o 
 -14  12   1      197.36      183.69     13.41 o 
 -13  12   1      300.56      315.57     13.85 o 
 -12  12   1      153.03      164.85     11.21 o 
 -11  12   1        0.14        7.69      5.18 o 
 -10  12   1      299.04      282.55     18.44 o 
  -9  12   1        3.01        1.82      4.32 o 
  -8  12   1      637.93      645.91     15.90 o 
  -7  12   1        0.12        6.82      4.22 o 
  -6  12   1      111.31       91.00      6.69 o 
  -5  12   1      385.65      375.99     13.64 o 
  -4  12   1      109.08      101.15      6.81 o 
  -3  12   1        2.21        3.23      3.98 o 
  -2  12   1      486.02      467.17     18.30 o 
  -1  12   1      217.78      226.41      9.43 o 
   0  12   1      229.56      226.07      8.78 o 
   1  12   1      102.98      106.94      6.64 o 
   2  12   1      875.63      900.58     17.67 o 
   3  12   1       23.51       15.17      4.35 o 
   4  12   1      677.84      687.64     16.84 o 
   5  12   1        4.63        4.88      4.01 o 
   6  12   1     1481.28     1592.96     28.55 o 
   7  12   1      456.50      492.74     18.89 o 
   8  12   1     1324.72     1370.53     32.94 o 
   9  12   1       15.85        8.87      4.98 o 
  10  12   1      444.15      426.58     21.10 o 
  11  12   1      155.92      142.52     14.34 o 
  12  12   1      279.93      275.49     18.88 o 
  13  12   1       72.35       53.71      8.35 o 
  14  12   1       83.96       86.58      9.04 o 
  15  12   1        4.78        1.40      5.74 o 
  16  12   1      116.19      117.42     10.73 o 
  17  12   1        7.92       10.32      6.78 o 
  18  12   1      209.28      222.87     14.02 o 
  19  12   1       39.61       39.56      8.18 o 
  20  12   1       67.41       75.54     10.58 o 
  21  12   1        5.62        5.40      7.87 o 
  22  12   1      280.19      298.06     25.54 o 
  23  12   1       53.57       46.70     11.24 o 
  24  12   1      246.79      242.33     16.98 o 
 -23  13   1      240.54      374.93     69.42 o 
 -22  13   1      114.97       81.11     17.57 o 
 -21  13   1       56.35       50.57     15.99 o 
 -20  13   1       24.05       13.84      9.67 o 
 -19  13   1       60.62       70.13     10.18 o 
 -18  13   1        0.01        7.19      7.53 o 
 -17  13   1        4.62       -0.25      6.79 o 
 -16  13   1      329.18      323.31     16.35 o 
 -15  13   1      651.49      726.30     22.18 o 
 -14  13   1       10.02       15.00      6.40 o 
 -13  13   1      123.16      126.03     10.79 o 
 -12  13   1     1100.20     1232.03     29.12 o 
 -11  13   1       54.53       31.99      6.97 o 
 -10  13   1        0.77       -1.19      5.13 o 
  -9  13   1      873.89      921.83     24.03 o 
  -8  13   1        8.01       18.05      5.55 o 
  -7  13   1      355.65      344.43     16.26 o 
  -6  13   1      908.51      958.58     22.20 o 
  -5  13   1      131.78      116.93      8.54 o 
  -4  13   1      364.47      377.56     17.17 o 
  -3  13   1        3.98        8.07      4.43 o 
  -2  13   1      415.75      416.53     13.32 o 
  -1  13   1       68.30       58.31      6.51 o 
   0  13   1     1808.06     1904.79     32.19 o 
   1  13   1      250.86      248.19     10.57 o 
   2  13   1       75.51       68.58      7.72 o 
   3  13   1       60.70       53.11      6.14 o 
   4  13   1      168.13      189.60     10.66 o 
   5  13   1      114.19       99.83     12.25 o 
   6  13   1      739.18      751.94     23.78 o 
   7  13   1      494.14      517.70     16.71 o 
   8  13   1       80.80       68.53      7.81 o 
   9  13   1        6.42        4.25      5.30 o 
  10  13   1      936.52      959.33     34.70 o 
  11  13   1      255.93      267.61     13.42 o 
  12  13   1       31.13       34.09      7.16 o 
  13  13   1      133.43      143.74     11.22 o 
  14  13   1      496.84      511.02     19.14 o 
  15  13   1       70.52       68.20      9.83 o 
  16  13   1     1099.79     1233.82     30.97 o 
  17  13   1       25.95       18.78      7.60 o 
  18  13   1       75.81       77.35     10.37 o 
  19  13   1        8.69       14.62      8.13 o 
  20  13   1       53.31       45.22     14.59 o 
  21  13   1        1.55        2.15      8.62 o 
  22  13   1      415.33      466.70     24.33 o 
  23  13   1        0.21        4.63     31.44 o 
 -21  14   1       84.55       62.22     17.07 o 
 -20  14   1       36.09       21.01     15.40 o 
 -19  14   1       20.68        5.83     11.89 o 
 -18  14   1       18.96       19.67     10.32 o 
 -17  14   1       36.46       28.42      8.64 o 
 -16  14   1       34.50       33.90      8.44 o 
 -15  14   1       41.40       33.34     10.30 o 
 -14  14   1     1005.98     1133.11     53.15 o 
 -13  14   1      219.11      234.83     13.75 o 
 -12  14   1      427.52      439.19     17.96 o 
 -11  14   1      115.06      125.04     19.58 o 
 -10  14   1        9.21        2.63      5.86 o 
  -9  14   1      180.97      186.47     11.92 o 
  -8  14   1      347.63      357.44     15.79 o 
  -7  14   1      473.19      468.98     16.53 o 
  -6  14   1      182.73      180.90     12.71 o 
  -5  14   1      660.87      690.00     19.98 o 
  -4  14   1       21.16       22.63      6.19 o 
  -3  14   1       26.60       18.88      6.15 o 
  -2  14   1      475.92      518.77     19.57 o 
  -1  14   1      974.18     1018.45     32.19 o 
   0  14   1      118.73      106.19      8.86 o 
   1  14   1      831.13      864.31     24.47 o 
   2  14   1      897.34      858.65     20.66 o 
   3  14   1       52.91       47.82      7.28 o 
   4  14   1      110.49      129.70      9.87 o 
   5  14   1      179.39      170.62     11.00 o 
   6  14   1       13.90       10.65      5.77 o 
   7  14   1       11.33       25.27      6.47 o 
   8  14   1       36.47       37.23      7.22 o 
   9  14   1      344.69      335.59     14.86 o 
  10  14   1        3.34        9.93      6.37 o 
  11  14   1      210.75      222.34     13.46 o 
  12  14   1        2.89        1.66      6.36 o 
  13  14   1       38.98       30.45      7.88 o 
  14  14   1      171.29      192.92     13.26 o 
  15  14   1      828.13      943.95     27.81 o 
  16  14   1       54.12       62.76     11.25 o 
  17  14   1      674.94      724.00     31.36 o 
  18  14   1      134.88      112.81     12.56 o 
  19  14   1      181.72      226.17     17.55 o 
  20  14   1        8.21       14.31      9.42 o 
  21  14   1      327.76      471.56     74.12 o 
 -19  15   1      178.75      187.53     50.33 o 
 -18  15   1       55.37       23.88     14.41 o 
 -17  15   1       34.33       30.84     11.14 o 
 -16  15   1      344.41      342.42     27.04 o 
 -15  15   1      235.36      250.94     19.77 o 
 -14  15   1        4.32        7.92      7.83 o 
 -13  15   1      433.05      454.44     19.03 o 
 -12  15   1      109.42       87.49      9.90 o 
 -11  15   1        1.52       10.68      7.06 o 
 -10  15   1      147.66      162.63     12.82 o 
  -9  15   1      164.95      182.66     12.42 o 
  -8  15   1      113.18       94.49      9.81 o 
  -7  15   1        0.21        6.24      6.23 o 
  -6  15   1        8.02        6.97      6.32 o 
  -5  15   1      102.76       99.05      9.69 o 
  -4  15   1       30.39       17.86      6.77 o 
  -3  15   1       33.93       11.30      6.48 o 
  -2  15   1       29.19       27.15      7.13 o 
  -1  15   1        1.57        4.81      6.30 o 
   0  15   1      382.29      436.68     24.20 o 
   1  15   1     1089.69     1237.24     31.14 o 
   2  15   1       60.49       52.02      8.55 o 
   3  15   1     1339.99     1544.93     43.56 o 
   4  15   1       23.03       22.96      6.79 o 
   5  15   1       50.92       37.10      7.53 o 
   6  15   1       52.80       37.70      7.52 o 
   7  15   1      789.61      838.02     24.79 o 
   8  15   1        3.09       -0.31      6.37 o 
   9  15   1      708.96      803.54     38.82 o 
  10  15   1       35.55       31.11      7.98 o 
  11  15   1        5.83        1.04      7.07 o 
  12  15   1       62.03       43.96      9.14 o 
  13  15   1       32.82       35.44      8.81 o 
  14  15   1        0.02        4.04      7.45 o 
  15  15   1       89.34       68.11     11.19 o 
  16  15   1       18.61       15.32      8.91 o 
  17  15   1      108.07      131.30     17.74 o 
  18  15   1        2.10       14.55      9.21 o 
  19  15   1       57.39       52.45     36.93 o 
 -16  16   1        0.07       22.23     13.77 o 
 -15  16   1        0.08        0.58     12.19 o 
 -14  16   1        0.17       16.35     10.31 o 
 -13  16   1       11.42        2.17     10.00 o 
 -12  16   1        0.80        4.89      7.91 o 
 -11  16   1       11.47       11.81      8.35 o 
 -10  16   1       14.23        8.51      7.83 o 
  -9  16   1        1.61        5.15      7.37 o 
  -8  16   1      189.43      201.77     13.56 o 
  -7  16   1      388.76      374.52     17.09 o 
  -6  16   1      126.98      119.80     10.84 o 
  -5  16   1      750.47      859.35     25.23 o 
  -4  16   1       52.46       50.15      8.84 o 
  -3  16   1       69.23       72.86      9.26 o 
  -2  16   1        2.71        3.31      6.70 o 
  -1  16   1        2.02        4.56      6.71 o 
   0  16   1        0.97        6.09      7.20 o 
   1  16   1        4.24       14.44      7.55 o 
   2  16   1       73.55       82.97     10.47 o 
   3  16   1        9.55       18.22      7.56 o 
   4  16   1       11.61       11.68      7.46 o 
   5  16   1        3.51        6.81      6.72 o 
   6  16   1      104.13      105.86     10.17 o 
   7  16   1        5.41        2.09      7.04 o 
   8  16   1      256.08      230.33     15.31 o 
   9  16   1      148.45      174.61     13.50 o 
  10  16   1      118.69      118.31     12.49 o 
  11  16   1      181.65      208.07     15.29 o 
  12  16   1       47.26       48.13     10.03 o 
  13  16   1        0.27       -4.44      8.12 o 
  14  16   1       15.27        6.69      8.66 o 
  15  16   1       12.62       22.55      9.35 o 
  16  16   1       13.72        0.06      9.30 o 
 -13  17   1        9.47       41.94     31.63 o 
 -12  17   1       10.41       16.11     13.15 o 
 -11  17   1        7.18       10.22     10.09 o 
 -10  17   1       50.58       50.67     11.75 o 
  -9  17   1       10.54       15.27      8.55 o 
  -8  17   1      116.78      114.19     12.12 o 
  -7  17   1       13.04       16.04      8.50 o 
  -6  17   1       80.88       50.03      9.72 o 
  -5  17   1       64.42       36.74      8.67 o 
  -4  17   1       50.10       47.91      9.46 o 
  -3  17   1      313.98      364.31     16.76 o 
  -2  17   1        4.71        6.62      7.65 o 
  -1  17   1       48.11       47.73      9.69 o 
   0  17   1       54.39       51.17     10.32 o 
   1  17   1        3.80        1.16      8.00 o 
   2  17   1       72.48       76.08     13.84 o 
   3  17   1        1.98        3.22      7.73 o 
   4  17   1        0.73       -5.34      7.72 o 
   5  17   1        8.87        4.30      8.48 o 
   6  17   1       67.40       70.79     10.66 o 
   7  17   1        0.16        4.85      8.25 o 
   8  17   1       42.41       47.41     10.16 o 
   9  17   1        7.52        8.76      8.44 o 
  10  17   1        5.52        2.59      8.30 o 
  11  17   1       27.76       21.63      9.38 o 
  12  17   1       93.94       91.31     12.06 o 
  13  17   1        0.75       17.68     31.36 o 
  -8  18   1       71.10       55.43     32.14 o 
  -7  18   1        7.52       -3.58      9.53 o 
  -6  18   1       16.72       20.16     10.92 o 
  -5  18   1       54.51       50.35     11.93 o 
  -4  18   1       18.24       35.65      9.39 o 
  -3  18   1       42.16       34.14     11.12 o 
  -2  18   1      228.95      228.28     27.24 o 
  -1  18   1       58.45       77.19     11.66 o 
   0  18   1      238.64      290.96     17.68 o 
   1  18   1       18.80       16.87      9.48 o 
   2  18   1       63.37       63.46     11.44 o 
   3  18   1        3.28        4.16      9.12 o 
   4  18   1       19.84       18.07      9.68 o 
   5  18   1        2.29       -4.13      9.10 o 
   6  18   1        1.14        2.39      9.35 o 
   7  18   1        1.07       17.69     12.87 o 
   8  18   1        5.02       -0.78     26.50 o 
 -32   0   2       27.76        8.39     42.02 o 
 -31   0   2      276.81      289.36     36.24 o 
 -30   0   2       35.82       65.14     23.48 o 
 -29   0   2      756.81      727.53     72.32 o 
 -28   0   2      374.50      383.85     37.03 o 
 -27   0   2      276.07      329.08     34.00 o 
 -26   0   2      270.93      269.00     30.67 o 
 -25   0   2      309.68      255.50     31.03 o 
 -24   0   2       66.23       60.99     10.31 o 
 -23   0   2      506.32      520.60     25.43 o 
 -22   0   2       84.64       79.91     10.59 o 
 -21   0   2      211.83      192.64     13.20 o 
 -20   0   2      835.54      844.93     23.19 o 
 -19   0   2     1234.38     1278.03     29.64 o 
 -18   0   2      926.61      948.03     23.70 o 
 -17   0   2     1197.86     1192.05     30.70 o 
 -16   0   2       19.95       14.03      4.65 o 
 -15   0   2     1441.44     1295.43     43.63 o 
 -14   0   2      948.76      916.45     21.98 o 
 -13   0   2     2295.63     2180.12     41.08 o 
 -12   0   2    12318.89    12165.97    167.24 o 
 -11   0   2      410.53      354.83      9.83 o 
 -10   0   2     4116.69     3964.92     63.38 o 
  -9   0   2    19069.22    18675.10    270.89 o 
  -8   0   2      696.77      838.33     18.92 o 
  -7   0   2      739.18      586.69     13.31 o 
  -6   0   2       18.27       59.23      4.42 o 
  -5   0   2     2242.46     2127.16     38.28 o 
  -4   0   2    19228.84    21686.33    296.93 o 
  -3   0   2    25900.26    28644.00    367.83 o 
  -2   0   2    21643.51    24061.21    280.09 o 
  -1   0   2     5491.64     5977.58     75.35 o 
   0   0   2    13480.77    14707.19    191.74 o 
   1   0   2     9453.50     9940.90    138.20 o 
   2   0   2     8352.34     9296.66    121.65 o 
   3   0   2    11806.03    12206.63    159.12 o 
   4   0   2    24772.97    26015.83    335.62 o 
   5   0   2    12734.31    13543.20    176.54 o 
   6   0   2      343.60      328.31      7.49 o 
   7   0   2    10329.92    10701.95    132.86 o 
   8   0   2       73.44      116.83      6.21 o 
   9   0   2      104.84       98.68      4.53 o 
  10   0   2    15617.69    15515.54    187.90 o 
  11   0   2       28.79       17.11      2.77 o 
  12   0   2      851.84      876.58     16.30 o 
  13   0   2     5434.77     5410.45     64.22 o 
  14   0   2     4371.89     4357.35     53.42 o 
  15   0   2     1585.25     1666.42     25.75 o 
  16   0   2     2842.92     2775.72     40.69 o 
  17   0   2     3362.79     3509.72     61.89 o 
  18   0   2      110.43      127.70      8.70 o 
  19   0   2      475.16      460.68     18.18 o 
  20   0   2       18.89       17.36      6.23 o 
  21   0   2       17.13       11.57      7.29 o 
  22   0   2      400.12      399.03     20.63 o 
  23   0   2       80.68       81.04     11.97 o 
  24   0   2      470.02      471.49     71.13 o 
  25   0   2        0.85        8.79      9.84 o 
  26   0   2     2326.90     2579.86     69.89 o 
  27   0   2      142.75      177.77     16.97 o 
  28   0   2       35.90       52.01     11.94 o 
  29   0   2       11.62       17.50     10.75 o 
  30   0   2        0.94        5.85     12.98 o 
  31   0   2       49.81       68.76     17.40 o 
 -32   1   2       23.95        6.93     29.45 o 
 -31   1   2        0.11        7.81     14.14 o 
 -30   1   2      317.81      423.71     63.67 o 
 -29   1   2       35.35       17.65     12.41 o 
 -28   1   2       65.35       77.46     15.44 o 
 -27   1   2      239.10      219.31     20.70 o 
 -26   1   2      580.51      632.11     36.39 o 
 -25   1   2       50.76       52.87     12.21 o 
 -24   1   2      284.91      288.46     19.85 o 
 -23   1   2      675.89      779.27     21.83 o 
 -22   1   2      674.82      711.51     19.60 o 
 -21   1   2      773.26      774.38     17.69 o 
 -20   1   2     1305.96     1308.35     30.64 o 
 -19   1   2       23.80       22.89      4.24 o 
 -18   1   2       57.49       43.81      4.50 o 
 -17   1   2      716.63      723.35     13.83 o 
 -16   1   2     1361.94     1322.29     19.46 o 
 -15   1   2     2935.60     3034.57     36.75 o 
 -14   1   2     2623.72     2547.31     32.25 o 
 -13   1   2     1288.71     1280.59     18.53 o 
 -12   1   2      115.66      121.09      4.21 o 
 -11   1   2     2819.55     2692.24     28.62 o 
 -10   1   2      169.29      153.56      4.69 o 
  -9   1   2      307.41      330.74      6.46 o 
  -8   1   2     5965.23     6119.74     66.46 o 
  -7   1   2      532.04      485.66      8.18 o 
  -6   1   2      401.48      486.05      7.92 o 
  -5   1   2    18035.62    18859.71    183.46 o 
  -4   1   2    35738.20    36961.11    345.88 o 
  -3   1   2     5223.64     5387.39     46.14 o 
  -2   1   2     6124.53     6956.73     69.11 o 
  -1   1   2        1.19        7.85      1.19 o 
   0   1   2     2151.83     2388.76     21.46 o 
   1   1   2     6370.64     7187.94     64.44 o 
   2   1   2    14215.11    14494.18    133.02 o 
   3   1   2     6680.36     6927.50     64.76 o 
   4   1   2     3548.82     3452.94     33.53 o 
   5   1   2       37.64       30.96      1.79 o 
   6   1   2     1583.65     1473.37     15.98 o 
   7   1   2      561.06      450.96      6.60 o 
   8   1   2      167.29      176.26      4.27 o 
   9   1   2      230.50      195.74      4.79 o 
  10   1   2     2083.39     2099.92     20.65 o 
  11   1   2     2300.55     2051.62     20.65 o 
  12   1   2      592.79      587.74      8.50 o 
  13   1   2        0.04       -0.23      1.62 o 
  14   1   2       92.59       91.95      3.73 o 
  15   1   2      299.67      302.90      7.30 o 
  16   1   2       10.33        8.91      2.29 o 
  17   1   2      871.50      841.25     13.29 o 
  18   1   2     1759.35     1795.15     24.36 o 
  19   1   2      189.09      187.92     10.18 o 
  20   1   2      398.44      385.06     12.20 o 
  21   1   2      632.77      679.30     16.50 o 
  22   1   2       38.39       35.18      6.31 o 
  23   1   2       52.19       32.29      6.62 o 
  24   1   2      437.59      438.84     19.09 o 
  25   1   2      324.91      320.22     16.47 o 
  26   1   2       23.60       18.44      6.85 o 
  27   1   2        1.31        0.42      6.77 o 
  28   1   2      263.53      236.07     14.60 o 
  29   1   2       31.79       36.23      8.60 o 
  30   1   2       42.00       44.69      9.51 o 
  31   1   2       92.11      103.13     16.23 o 
 -31   2   2       85.53       83.78     18.36 o 
 -30   2   2       71.12       60.49     17.28 o 
 -29   2   2       13.60        8.24     12.90 o 
 -28   2   2       11.44       18.52     14.95 o 
 -27   2   2        2.39        1.05     11.25 o 
 -26   2   2      214.34      210.33     19.79 o 
 -25   2   2       10.07       17.50     11.66 o 
 -24   2   2     1827.46     2012.68     40.27 o 
 -23   2   2      117.11      105.33     11.60 o 
 -22   2   2      600.43      627.43     18.26 o 
 -21   2   2      225.41      215.56     15.02 o 
 -20   2   2       11.43       11.76      4.18 o 
 -19   2   2     1204.46     1192.59     20.60 o 
 -18   2   2       12.93       10.47      3.63 o 
 -17   2   2     1527.24     1483.74     22.42 o 
 -16   2   2     2759.33     2689.73     33.74 o 
 -15   2   2      246.44      247.48      7.16 o 
 -14   2   2      588.42      573.49      9.54 o 
 -13   2   2      456.33      451.83      8.14 o 
 -12   2   2     1050.19      968.22     12.42 o 
 -11   2   2      171.74      173.25      4.46 o 
 -10   2   2        4.83        2.96      1.49 o 
  -9   2   2       31.95       39.09      2.67 o 
  -8   2   2      352.46      423.97      7.23 o 
  -7   2   2      118.96      126.72      3.88 o 
  -6   2   2      894.37      958.30     12.92 o 
  -5   2   2     8007.81     8364.01     83.58 o 
  -4   2   2     1449.62     1425.17     18.95 o 
  -3   2   2     9059.49     9426.75    120.13 o 
  -2   2   2     8582.77     9102.50    123.82 o 
  -1   2   2      904.13      975.93     16.07 o 
   0   2   2    15140.68    16005.76    261.14 o 
   1   2   2     3562.39     4056.08     59.39 o 
   2   2   2        1.19        0.05      1.18 o 
   3   2   2     5116.62     5190.20     82.17 o 
   4   2   2      897.08     1036.21     14.44 o 
   5   2   2     1567.95     1514.25     17.25 o 
   6   2   2     4473.34     4647.48     44.57 o 
   7   2   2      325.44      326.68      5.39 o 
   8   2   2      273.22      290.01      5.29 o 
   9   2   2      479.84      633.82      8.22 o 
  10   2   2     4017.25     3978.58     37.04 o 
  11   2   2      747.29      706.36      9.40 o 
  12   2   2     1003.78     1018.92     12.04 o 
  13   2   2      107.79      103.63      4.08 o 
  14   2   2      426.70      392.46      7.32 o 
  15   2   2        9.69       11.03      2.35 o 
  16   2   2      273.96      280.48      8.03 o 
  17   2   2     2356.49     2336.55     28.39 o 
  18   2   2      426.04      393.21     10.22 o 
  19   2   2     1531.32     1591.16     30.23 o 
  20   2   2      127.96      111.25      7.37 o 
  21   2   2       18.06       12.39      4.73 o 
  22   2   2      139.85      130.52      8.59 o 
  23   2   2      218.79      187.28     11.04 o 
  24   2   2       57.84       58.67     11.00 o 
  25   2   2      461.24      518.66     22.70 o 
  26   2   2      143.14      143.20     12.53 o 
  27   2   2      102.83      114.08     11.93 o 
  28   2   2       36.06       23.96      9.36 o 
  29   2   2        2.52       11.32      7.50 o 
  30   2   2       10.51        3.46      8.39 o 
  31   2   2        2.69        5.42      8.43 o 
 -31   3   2       29.26       24.90     15.82 o 
 -30   3   2       73.73       62.90     17.24 o 
 -29   3   2        9.03       23.81     13.90 o 
 -28   3   2       23.22       15.00     12.05 o 
 -27   3   2       54.92       46.17     13.79 o 
 -26   3   2       84.20       90.97     15.93 o 
 -25   3   2       26.24       16.66     10.36 o 
 -24   3   2       73.98       79.90     10.50 o 
 -23   3   2      153.37      152.80     11.66 o 
 -22   3   2       84.00       65.99     13.79 o 
 -21   3   2      414.00      429.22     16.31 o 
 -20   3   2      171.63      171.71      8.14 o 
 -19   3   2      255.94      244.44     10.81 o 
 -18   3   2     1096.18     1078.12     17.85 o 
 -17   3   2      285.74      295.36      8.18 o 
 -16   3   2       15.00        5.42      2.71 o 
 -15   3   2      141.46      139.85      5.73 o 
 -14   3   2       78.03       55.90      3.71 o 
 -13   3   2      188.60      172.43      6.18 o 
 -12   3   2     1270.89     1287.77     16.19 o 
 -11   3   2     1584.53     1499.79     17.44 o 
 -10   3   2     5376.52     5334.51     49.91 o 
  -9   3   2     1163.97     1122.24     13.47 o 
  -8   3   2     2235.50     2060.58     23.05 o 
  -7   3   2        0.74        3.71      1.38 o 
  -6   3   2        4.70        2.73      1.68 o 
  -5   3   2       11.33       16.29      2.28 o 
  -4   3   2      524.23      575.16     10.66 o 
  -3   3   2     4978.52     5282.80     64.78 o 
  -2   3   2     2891.28     3104.61     63.43 o 
  -1   3   2     1378.63     1513.66     25.01 o 
   0   3   2     7477.59     7893.79    161.17 o 
   1   3   2    14498.34    15203.00    285.72 o 
   2   3   2      187.04      194.39      4.17 o 
   3   3   2     6786.82     7026.81    107.07 o 
   4   3   2      790.99      767.24     11.55 o 
   5   3   2     1797.95     1964.67     24.60 o 
   6   3   2      618.67      648.23      9.48 o 
   7   3   2      251.53      244.86      4.67 o 
   8   3   2        9.17       10.38      1.47 o 
   9   3   2     1996.73     2025.88     19.95 o 
  10   3   2       11.30       14.25      1.83 o 
  11   3   2     3275.24     3289.17     30.32 o 
  12   3   2      969.29      925.98     11.37 o 
  13   3   2     2912.74     2885.14     28.20 o 
  14   3   2     3060.61     3016.55     29.64 o 
  15   3   2      281.33      240.49      6.44 o 
  16   3   2      365.55      380.55      9.04 o 
  17   3   2      295.09      309.65      9.61 o 
  18   3   2       18.20       14.24      4.01 o 
  19   3   2      324.02      299.84     10.32 o 
  20   3   2        5.18        8.64      4.07 o 
  21   3   2        9.66       12.48      4.83 o 
  22   3   2      328.56      386.61     13.47 o 
  23   3   2       58.72       60.30      7.21 o 
  24   3   2       41.70       40.45      8.44 o 
  25   3   2      374.23      388.86     18.19 o 
  26   3   2       73.10       60.36      9.74 o 
  27   3   2      307.31      352.70     23.15 o 
  28   3   2       25.04       37.32      9.34 o 
  29   3   2       76.19       79.63     11.84 o 
  30   3   2        4.24        3.12      8.21 o 
  31   3   2        0.19        4.68      8.71 o 
 -31   4   2        4.78      -12.34     17.41 o 
 -30   4   2        0.59        7.64     14.51 o 
 -29   4   2       40.63       32.49     17.50 o 
 -28   4   2      125.65      123.02     18.26 o 
 -27   4   2       27.78       26.82     12.37 o 
 -26   4   2       80.35       94.87     14.27 o 
 -25   4   2       32.50       21.52     11.52 o 
 -24   4   2      642.65      651.83     39.31 o 
 -23   4   2       23.01        9.01      5.61 o 
 -22   4   2      109.90      124.57     15.15 o 
 -21   4   2       17.32       11.65      4.76 o 
 -20   4   2       10.12        8.47      3.98 o 
 -19   4   2       15.02        9.31      3.76 o 
 -18   4   2      482.61      449.23     12.42 o 
 -17   4   2        2.12        2.81      3.32 o 
 -16   4   2        5.04        4.85      3.07 o 
 -15   4   2        9.12        3.91      2.87 o 
 -14   4   2      124.93      134.15      5.17 o 
 -13   4   2      280.77      263.11      6.49 o 
 -12   4   2      206.67      244.46      6.17 o 
 -11   4   2      175.99      160.26      4.66 o 
 -10   4   2      349.47      323.20      5.92 o 
  -9   4   2      297.99      273.48      5.30 o 
  -8   4   2      141.05      176.63      5.65 o 
  -7   4   2      210.54      204.48      6.44 o 
  -6   4   2     1719.78     1832.34     24.29 o 
  -5   4   2      311.23      329.71      6.34 o 
  -4   4   2      680.22      602.86     12.25 o 
  -3   4   2      967.52     1077.62     14.33 o 
  -2   4   2      777.59      791.04     12.47 o 
  -1   4   2      958.15     1159.42     20.38 o 
   0   4   2     6527.21     7078.50    106.54 o 
   1   4   2       60.17       68.12      2.43 o 
   2   4   2      776.20      802.38     15.05 o 
   3   4   2      128.57       85.72      3.49 o 
   4   4   2      501.70      534.62      9.92 o 
   5   4   2     3835.94     3786.29     44.73 o 
   6   4   2        0.33        0.10      1.53 o 
   7   4   2       72.37       54.87      2.47 o 
   8   4   2       13.34       21.32      1.68 o 
   9   4   2      941.98      948.17     12.01 o 
  10   4   2      226.39      250.79      5.16 o 
  11   4   2      340.75      337.03      5.92 o 
  12   4   2     1296.83     1308.36     14.62 o 
  13   4   2      871.74      787.35     11.15 o 
  14   4   2      268.79      271.73      7.82 o 
  15   4   2      466.91      464.42     11.39 o 
  16   4   2     1811.64     1627.91     20.97 o 
  17   4   2      532.82      453.82     10.56 o 
  18   4   2        1.72       -1.32      3.20 o 
  19   4   2       31.07       41.44      6.85 o 
  20   4   2      345.44      353.13     16.35 o 
  21   4   2       35.35       34.59      6.14 o 
  22   4   2       77.61       78.64      8.13 o 
  23   4   2      212.84      220.02     12.89 o 
  24   4   2       30.11       17.64      6.88 o 
  25   4   2       54.95       32.02      7.47 o 
  26   4   2      146.74      136.44     12.69 o 
  27   4   2      303.17      320.32     28.85 o 
  28   4   2        1.05        0.60      7.60 o 
  29   4   2        4.27       12.42      8.52 o 
  30   4   2      187.68      236.54     16.79 o 
  31   4   2      185.04      247.75     15.31 o 
 -30   5   2      482.12      555.15     50.21 o 
 -29   5   2       88.06      100.30     22.01 o 
 -28   5   2      152.75      172.75     20.91 o 
 -27   5   2        0.27       14.69     11.61 o 
 -26   5   2        2.65        1.36     10.43 o 
 -25   5   2      568.45      576.89     27.02 o 
 -24   5   2       21.23       19.96      8.65 o 
 -23   5   2       26.58       17.11      6.44 o 
 -22   5   2       36.22       30.52      6.07 o 
 -21   5   2       52.01       59.86      6.92 o 
 -20   5   2      524.26      543.52     16.59 o 
 -19   5   2      240.80      264.43      9.91 o 
 -18   5   2       97.83       86.89      6.13 o 
 -17   5   2      256.33      256.92      8.95 o 
 -16   5   2        0.63        5.70      3.26 o 
 -15   5   2      215.39      156.64      7.78 o 
 -14   5   2     4659.95     4479.02     48.86 o 
 -13   5   2      846.97      861.31     13.27 o 
 -12   5   2      428.95      389.34      8.24 o 
 -11   5   2       74.17       52.83      3.45 o 
 -10   5   2      104.63      109.68      3.65 o 
  -9   5   2      129.93      123.41      4.17 o 
  -8   5   2      840.02      806.20     13.48 o 
  -7   5   2     4524.17     4618.20     50.92 o 
  -6   5   2      293.52      230.60      4.99 o 
  -5   5   2      216.90      276.57      6.52 o 
  -4   5   2      230.33      272.68      8.07 o 
  -3   5   2     1212.54     1132.98     19.09 o 
  -2   5   2    10124.87    11035.58    161.96 o 
  -1   5   2       14.43        8.44      1.62 o 
   0   5   2      217.05      289.99      5.30 o 
   1   5   2       24.10       13.60      1.72 o 
   2   5   2     3080.04     3410.74     45.28 o 
   3   5   2     1084.53     1056.82     14.81 o 
   4   5   2      930.81     1044.11     12.75 o 
   5   5   2     1109.75     1002.94     12.29 o 
   6   5   2      532.95      499.22      7.56 o 
   7   5   2      901.06      987.31     11.98 o 
   8   5   2     2968.84     2936.00     28.00 o 
   9   5   2     3691.43     3842.81     35.46 o 
  10   5   2      502.93      530.96      8.20 o 
  11   5   2      314.84      333.28      6.66 o 
  12   5   2        1.91        3.73      2.20 o 
  13   5   2      110.96      106.52      5.00 o 
  14   5   2     2606.87     2572.02     29.61 o 
  15   5   2      811.81      758.35     13.13 o 
  16   5   2       59.75       26.66      3.89 o 
  17   5   2      377.93      310.78     10.96 o 
  18   5   2        8.80        7.56      3.95 o 
  19   5   2      437.85      430.32     14.48 o 
  20   5   2      975.73      956.24     22.50 o 
  21   5   2       22.70       19.17      5.83 o 
  22   5   2       86.13       88.34     14.03 o 
  23   5   2       13.52        7.07      5.99 o 
  24   5   2       51.26       42.86      8.30 o 
  25   5   2      115.77      108.12     10.99 o 
  26   5   2      141.44      153.28     17.86 o 
  27   5   2       85.15       90.64     16.42 o 
  28   5   2       52.60       56.48     10.17 o 
  29   5   2        1.48        6.39      8.98 o 
  30   5   2      264.18      279.21     16.81 o 
 -30   6   2       11.47       12.79     15.65 o 
 -29   6   2        3.23        4.63     13.15 o 
 -28   6   2      306.60      369.11     27.33 o 
 -27   6   2      100.69      104.72     16.32 o 
 -26   6   2       10.94       15.54     13.28 o 
 -25   6   2      128.14      132.87     14.76 o 
 -24   6   2       95.32       74.76     12.07 o 
 -23   6   2       55.85       47.37     10.02 o 
 -22   6   2     1363.15     1502.71     29.66 o 
 -21   6   2      608.68      617.01     15.30 o 
 -20   6   2       99.83      110.21      9.27 o 
 -19   6   2       40.97       33.67      5.53 o 
 -18   6   2        2.69        7.53      3.87 o 
 -17   6   2     1316.83     1326.04     22.58 o 
 -16   6   2     2776.33     2813.32     39.42 o 
 -15   6   2      113.38      149.46      8.51 o 
 -14   6   2       31.55       18.03      3.49 o 
 -13   6   2      636.15      611.97     11.00 o 
 -12   6   2      252.88      241.60      9.78 o 
 -11   6   2      965.75     1022.01     14.31 o 
 -10   6   2      275.63      268.73      7.09 o 
  -9   6   2       12.94       16.52      2.41 o 
  -8   6   2      599.00      629.84     10.37 o 
  -7   6   2      946.03     1019.32     15.12 o 
  -6   6   2     6398.05     6528.89     73.66 o 
  -5   6   2     1957.78     1880.02     24.22 o 
  -4   6   2     2057.51     2364.00     25.83 o 
  -3   6   2     4699.34     5166.28     66.87 o 
  -2   6   2      657.85      753.06     11.43 o 
  -1   6   2       75.40      103.24      3.11 o 
   0   6   2     1368.69     1220.39     17.90 o 
   1   6   2     1766.87     1709.14     19.23 o 
   2   6   2       47.58       59.83      2.48 o 
   3   6   2     2092.77     2289.54     25.67 o 
   4   6   2      143.09      154.91      3.77 o 
   5   6   2      660.90      643.50      7.60 o 
   6   6   2      492.61      496.08      7.40 o 
   7   6   2     1522.06     1530.52     16.84 o 
   8   6   2        4.20        7.12      1.75 o 
   9   6   2      477.08      501.22      8.64 o 
  10   6   2       21.68       19.34      2.77 o 
  11   6   2      235.43      230.07      9.19 o 
  12   6   2      195.92      218.42      6.85 o 
  13   6   2      340.09      281.17      7.54 o 
  14   6   2      397.98      354.46      8.72 o 
  15   6   2       30.18       28.22      4.03 o 
  16   6   2       39.56       55.03      5.60 o 
  17   6   2      774.12      795.60     18.32 o 
  18   6   2        0.57        5.14      4.39 o 
  19   6   2      564.16      525.34     16.34 o 
  20   6   2        1.21        1.38      4.67 o 
  21   6   2        3.38        5.68      5.21 o 
  22   6   2      246.86      260.80     13.94 o 
  23   6   2     1288.01     1451.41     54.73 o 
  24   6   2      175.33      173.98     13.26 o 
  25   6   2      215.95      208.12     27.66 o 
  26   6   2       38.73       41.52      8.97 o 
  27   6   2       53.90       65.17      9.93 o 
  28   6   2       90.38       84.75     11.45 o 
  29   6   2       84.42       86.81     11.87 o 
  30   6   2        4.22        3.85      9.16 o 
 -29   7   2       42.82       34.29     16.63 o 
 -28   7   2        0.34        2.99     13.93 o 
 -27   7   2      254.96      209.44     21.84 o 
 -26   7   2       40.73       19.34     11.97 o 
 -25   7   2      181.82      205.81     24.90 o 
 -24   7   2       16.30        7.74      9.93 o 
 -23   7   2      418.09      452.59     22.20 o 
 -22   7   2      103.46       91.91      7.83 o 
 -21   7   2       70.34       65.27      7.39 o 
 -20   7   2      516.89      534.92     21.48 o 
 -19   7   2       44.64       40.72      6.55 o 
 -18   7   2      211.32      193.44      9.24 o 
 -17   7   2       20.32       21.05      4.60 o 
 -16   7   2        0.82        0.45      3.28 o 
 -15   7   2       16.30        8.38      3.35 o 
 -14   7   2       66.75       41.12      5.34 o 
 -13   7   2       73.86       52.51      4.35 o 
 -12   7   2       16.74       16.38      3.05 o 
 -11   7   2      245.20      250.68      6.93 o 
 -10   7   2       71.99       73.20      4.00 o 
  -9   7   2        2.35        0.37      2.11 o 
  -8   7   2      892.28      901.72     14.17 o 
  -7   7   2      884.92      863.12     11.17 o 
  -6   7   2      404.49      419.83      7.64 o 
  -5   7   2      380.97      367.02      6.47 o 
  -4   7   2      659.93      609.68      8.54 o 
  -3   7   2       62.08       59.04      2.82 o 
  -2   7   2      135.47      152.43      4.15 o 
  -1   7   2      581.98      601.00     13.21 o 
   0   7   2       87.02       70.48      3.02 o 
   1   7   2      305.34      274.12      6.03 o 
   2   7   2      305.91      301.40      6.22 o 
   3   7   2       16.96       16.52      1.97 o 
   4   7   2      173.14      191.74      5.81 o 
   5   7   2      130.33      122.75      4.61 o 
   6   7   2      248.58      268.01      5.73 o 
   7   7   2      788.52      812.39     11.59 o 
   8   7   2     5081.61     5068.64     56.15 o 
   9   7   2     1120.20     1045.84     14.72 o 
  10   7   2      117.25      103.15      4.76 o 
  11   7   2     1312.24     1279.15     17.13 o 
  12   7   2      504.05      476.78      9.74 o 
  13   7   2       99.84       89.10      5.09 o 
  14   7   2       65.25       56.85      5.11 o 
  15   7   2      469.14      409.61     13.11 o 
  16   7   2      536.98      588.90     21.58 o 
  17   7   2       88.19       81.69      8.51 o 
  18   7   2      989.58      960.84     29.49 o 
  19   7   2      154.24      112.91     10.94 o 
  20   7   2       17.75        6.98      5.25 o 
  21   7   2       11.05        5.29      5.69 o 
  22   7   2       76.40       55.78     11.17 o 
  23   7   2       85.94       89.66      9.81 o 
  24   7   2      778.95      896.50     38.02 o 
  25   7   2       69.12       63.21     10.21 o 
  26   7   2       42.05       26.83      8.75 o 
  27   7   2       39.17       26.56      8.97 o 
  28   7   2      106.76      100.26     12.24 o 
  29   7   2       98.92      111.25     12.75 o 
 -28   8   2        1.47       -5.04     12.83 o 
 -27   8   2       12.42       24.16     13.79 o 
 -26   8   2       32.66       31.66     12.59 o 
 -25   8   2      199.24      176.71     18.77 o 
 -24   8   2      233.05      255.10     19.17 o 
 -23   8   2        3.12        6.17      9.45 o 
 -22   8   2       10.83        4.09      8.15 o 
 -21   8   2        5.51        5.77      6.29 o 
 -20   8   2       35.28       33.95      5.95 o 
 -19   8   2      143.31      117.78     11.99 o 
 -18   8   2       19.70       16.04      5.31 o 
 -17   8   2      183.61      174.66     11.20 o 
 -16   8   2       41.78       36.77      4.99 o 
 -15   8   2     1335.07     1393.52     22.74 o 
 -14   8   2       49.00       48.41      4.55 o 
 -13   8   2     1376.38     1461.72     20.85 o 
 -12   8   2     1281.99     1330.89     18.79 o 
 -11   8   2     2902.07     3023.16     35.43 o 
 -10   8   2      367.83      368.17      9.27 o 
  -9   8   2      741.25      738.95     12.24 o 
  -8   8   2      175.57      170.91      6.02 o 
  -7   8   2       27.31       26.49      2.97 o 
  -6   8   2     1459.35     1503.27     17.42 o 
  -5   8   2      166.49      146.65      5.20 o 
  -4   8   2      224.86      220.33      7.16 o 
  -3   8   2       37.06       34.70      2.95 o 
  -2   8   2       38.16       32.76      2.70 o 
  -1   8   2       68.36       64.38      3.25 o 
   0   8   2       39.23       28.99      2.39 o 
   1   8   2     1045.93     1031.25     17.10 o 
   2   8   2     1066.52     1114.12     15.57 o 
   3   8   2     1289.21     1283.20     17.14 o 
   4   8   2     4262.49     4242.73     54.01 o 
   5   8   2      243.29      247.24      6.40 o 
   6   8   2      297.85      263.32      6.76 o 
   7   8   2     1342.24     1376.70     17.57 o 
   8   8   2     1677.20     1713.20     20.77 o 
   9   8   2      108.24       95.05      5.06 o 
  10   8   2     1809.83     1865.09     22.61 o 
  11   8   2      886.92      914.66     13.70 o 
  12   8   2      447.62      440.35     10.47 o 
  13   8   2      428.63      452.17     13.54 o 
  14   8   2      120.56      108.37      8.25 o 
  15   8   2      317.34      321.44     11.96 o 
  16   8   2      264.12      270.88     26.11 o 
  17   8   2       59.68       49.65      6.46 o 
  18   8   2       77.22       66.38      8.97 o 
  19   8   2       31.00       15.73      5.55 o 
  20   8   2        6.07        2.73      5.68 o 
  21   8   2      299.05      289.77     15.00 o 
  22   8   2       39.43       42.02      8.01 o 
  23   8   2      313.57      302.27     15.87 o 
  24   8   2      465.09      549.37     20.94 o 
  25   8   2       65.98       61.07     14.72 o 
  26   8   2      181.35      180.14     14.22 o 
  27   8   2       31.30       31.00      9.81 o 
  28   8   2       29.12       13.10      9.27 o 
 -28   9   2       18.39       -8.70     33.44 o 
 -27   9   2       76.77       80.20     19.64 o 
 -26   9   2       22.26       26.47     13.67 o 
 -25   9   2      316.70      300.21     22.95 o 
 -24   9   2       16.97        8.51     11.83 o 
 -23   9   2        0.72        4.11      9.22 o 
 -22   9   2       73.69       62.41     12.17 o 
 -21   9   2        9.47       11.24      8.32 o 
 -20   9   2      155.87      129.58     10.28 o 
 -19   9   2      194.70      216.45     10.56 o 
 -18   9   2      195.42      207.50     18.52 o 
 -17   9   2      323.92      344.68     16.24 o 
 -16   9   2      555.78      546.09     15.04 o 
 -15   9   2       12.37       16.06      4.65 o 
 -14   9   2       78.95       87.89      7.96 o 
 -13   9   2      488.30      482.36     13.53 o 
 -12   9   2      278.67      267.96     10.10 o 
 -11   9   2      111.46       82.53      5.36 o 
 -10   9   2        0.13        1.07      2.97 o 
  -9   9   2       57.06       46.03      4.10 o 
  -8   9   2       13.78       12.41      3.06 o 
  -7   9   2     1016.35      935.27     23.25 o 
  -6   9   2      858.02      901.39     13.32 o 
  -5   9   2      491.81      485.92      9.03 o 
  -4   9   2      276.89      272.34      7.87 o 
  -3   9   2     1813.82     1856.50     29.89 o 
  -2   9   2      395.86      399.90      9.73 o 
  -1   9   2      637.59      648.41      9.76 o 
   0   9   2      106.39      127.07      5.34 o 
   1   9   2      139.65      127.13      4.75 o 
   2   9   2      251.76      249.00      6.43 o 
   3   9   2      839.27      880.86     12.58 o 
   4   9   2     1462.45     1473.32     23.68 o 
   5   9   2      505.90      516.07      9.43 o 
   6   9   2     2002.95     1994.29     23.75 o 
   7   9   2       22.95       21.13      3.17 o 
   8   9   2      247.12      237.69      7.11 o 
   9   9   2        1.40        2.60      2.90 o 
  10   9   2      537.29      494.25     10.80 o 
  11   9   2      712.19      748.63     18.14 o 
  12   9   2       78.48       71.21      7.50 o 
  13   9   2      494.50      533.32     15.73 o 
  14   9   2      193.27      199.74     11.81 o 
  15   9   2        7.16       10.96      4.74 o 
  16   9   2      164.73      146.46      9.62 o 
  17   9   2      127.85      127.54      9.56 o 
  18   9   2      506.74      533.07     17.32 o 
  19   9   2      600.19      633.48     23.94 o 
  20   9   2      916.99     1007.28     26.24 o 
  21   9   2        1.08       -0.02      6.12 o 
  22   9   2      213.76      206.87     13.30 o 
  23   9   2      205.10      218.94     14.28 o 
  24   9   2      170.89      193.70     15.93 o 
  25   9   2       42.68       39.13      9.86 o 
  26   9   2        1.23        7.27      8.92 o 
  27   9   2        0.53       10.59      8.60 o 
  28   9   2       39.68      100.78     43.20 o 
 -27  10   2       16.97       20.81     33.95 o 
 -26  10   2      128.73      141.76     17.79 o 
 -25  10   2        0.05        5.21     11.41 o 
 -24  10   2      865.78      984.77     72.23 o 
 -23  10   2        4.98        1.73     10.19 o 
 -22  10   2        0.13       12.46      9.87 o 
 -21  10   2      111.75      122.62     13.49 o 
 -20  10   2       17.91        9.58      8.38 o 
 -19  10   2        3.83        8.70      6.49 o 
 -18  10   2      398.48      403.20     13.94 o 
 -17  10   2      727.33      732.31     19.28 o 
 -16  10   2       75.18       60.65      6.37 o 
 -15  10   2       31.49       32.44      6.09 o 
 -14  10   2      202.10      178.70      9.33 o 
 -13  10   2       96.46      112.38      7.68 o 
 -12  10   2       67.15       57.10      7.32 o 
 -11  10   2      927.76      943.52     17.81 o 
 -10  10   2     1200.31     1206.11     21.14 o 
  -9  10   2      131.31      111.54      5.95 o 
  -8  10   2     1261.93     1217.90     22.23 o 
  -7  10   2       73.45       61.40      5.45 o 
  -6  10   2      384.60      369.27     13.76 o 
  -5  10   2      468.36      397.39      8.79 o 
  -4  10   2      411.12      453.11      9.63 o 
  -3  10   2      251.70      265.27      9.69 o 
  -2  10   2     2047.08     2023.09     38.24 o 
  -1  10   2     2651.54     2676.65     41.73 o 
   0  10   2        8.70        4.64      2.90 o 
   1  10   2      365.27      369.27     10.52 o 
   2  10   2        1.38        0.48      2.72 o 
   3  10   2      431.61      453.99      9.62 o 
   4  10   2      102.28       97.13      5.01 o 
   5  10   2     1391.89     1504.86     19.12 o 
   6  10   2       50.45       46.59      4.03 o 
   7  10   2        7.20        5.29      3.00 o 
   8  10   2      138.18      110.92      5.94 o 
   9  10   2       76.09       72.31      5.68 o 
  10  10   2      204.43      205.09      9.08 o 
  11  10   2      128.71      115.07      7.64 o 
  12  10   2      115.99      102.94      7.61 o 
  13  10   2        4.29       -1.64      4.05 o 
  14  10   2        5.16        2.72      4.27 o 
  15  10   2      691.10      721.12     18.91 o 
  16  10   2       58.97       72.10     11.11 o 
  17  10   2      181.01      170.20     10.95 o 
  18  10   2       43.23       41.60      7.51 o 
  19  10   2      170.16      193.98     12.36 o 
  20  10   2      166.51      159.72     11.83 o 
  21  10   2      196.12      201.53     13.06 o 
  22  10   2        0.03       12.79      7.36 o 
  23  10   2       35.97       50.89     10.18 o 
  24  10   2      128.96      126.06     12.70 o 
  25  10   2      188.19      180.66     18.07 o 
  26  10   2        3.34        9.15      8.77 o 
 -25  11   2      150.19      195.17     19.56 o 
 -24  11   2       39.78       30.94     12.71 o 
 -23  11   2        9.42       13.25     11.30 o 
 -22  11   2       70.68       62.42     15.11 o 
 -21  11   2       24.74       23.39     10.82 o 
 -20  11   2      122.27      129.53     16.77 o 
 -19  11   2       35.61       47.79     11.01 o 
 -18  11   2     1194.27     1326.57     33.67 o 
 -17  11   2       43.70       32.87      7.56 o 
 -16  11   2      455.35      427.05     14.30 o 
 -15  11   2      491.66      498.29     15.23 o 
 -14  11   2        5.65       13.40      5.10 o 
 -13  11   2       23.18       20.51      5.33 o 
 -12  11   2      476.35      496.23     15.94 o 
 -11  11   2      588.65      581.42     16.59 o 
 -10  11   2     1573.34     1620.89     27.08 o 
  -9  11   2     1414.25     1456.78     25.21 o 
  -8  11   2       17.47        8.78      3.96 o 
  -7  11   2       20.62       15.56      3.88 o 
  -6  11   2     1182.13     1118.43     21.85 o 
  -5  11   2       10.67       14.15      3.67 o 
  -4  11   2      193.92      219.08      7.45 o 
  -3  11   2      486.09      499.00     13.36 o 
  -2  11   2      530.74      535.54     11.66 o 
  -1  11   2       91.64       54.26      4.61 o 
   0  11   2      561.01      514.32     13.19 o 
   1  11   2      953.64     1038.23     17.09 o 
   2  11   2       69.55       58.63      5.18 o 
   3  11   2       74.17       85.66      5.59 o 
   4  11   2     1280.51     1379.74     22.15 o 
   5  11   2      704.95      766.39     17.12 o 
   6  11   2      786.37      779.19     15.43 o 
   7  11   2     1124.54     1159.76     20.92 o 
   8  11   2       60.95       48.62      5.27 o 
   9  11   2      148.30      146.07     10.17 o 
  10  11   2      786.96      777.66     18.15 o 
  11  11   2      788.39      877.79     25.66 o 
  12  11   2      267.42      290.11     17.41 o 
  13  11   2     1694.77     1769.81     35.06 o 
  14  11   2       47.39       40.73      6.46 o 
  15  11   2       80.18       79.05      8.00 o 
  16  11   2      111.38      116.95     10.09 o 
  17  11   2       58.22       60.06      8.27 o 
  18  11   2       17.69       11.90      6.54 o 
  19  11   2      205.11      214.49     13.36 o 
  20  11   2       38.87       19.35      7.53 o 
  21  11   2       14.52       13.31      7.72 o 
  22  11   2        2.70       13.95      8.17 o 
  23  11   2      300.79      291.64     18.12 o 
  24  11   2      129.38      137.63     13.31 o 
  25  11   2       25.82       21.86     11.23 o 
 -24  12   2      179.34      184.67     23.32 o 
 -23  12   2      233.74      246.59     24.26 o 
 -22  12   2       75.21       61.16     14.59 o 
 -21  12   2        1.06        3.86     11.19 o 
 -20  12   2        9.29       17.40     11.38 o 
 -19  12   2       33.18       24.06     11.02 o 
 -18  12   2      279.68      295.51     23.26 o 
 -17  12   2      346.43      354.26     19.52 o 
 -16  12   2      258.26      252.59     13.62 o 
 -15  12   2       48.29       42.97      6.63 o 
 -14  12   2       37.42       39.22      7.03 o 
 -13  12   2       55.93       51.00      7.24 o 
 -12  12   2        0.45        1.16      4.71 o 
 -11  12   2      301.70      327.47     14.31 o 
 -10  12   2      457.54      488.61     14.78 o 
  -9  12   2       66.70       50.44      6.00 o 
  -8  12   2      124.69      115.60      7.53 o 
  -7  12   2      204.35      190.78      8.82 o 
  -6  12   2      122.36      108.43      8.18 o 
  -5  12   2       88.68       81.44      7.06 o 
  -4  12   2      702.36      757.38     16.01 o 
  -3  12   2      283.87      312.10     10.99 o 
  -2  12   2     2305.69     2421.67     46.66 o 
  -1  12   2      104.92       90.33      7.66 o 
   0  12   2       10.53        3.94      4.17 o 
   1  12   2      267.31      265.46      9.75 o 
   2  12   2      157.05      137.38      7.49 o 
   3  12   2       72.27       57.64      5.71 o 
   4  12   2       71.41       69.89      6.91 o 
   5  12   2     1337.25     1391.76     24.46 o 
   6  12   2       71.71       65.97      6.19 o 
   7  12   2        0.52        6.56      4.28 o 
   8  12   2       22.86       13.10      4.86 o 
   9  12   2      403.35      394.99     14.64 o 
  10  12   2        5.59        8.99      5.21 o 
  11  12   2       71.01       75.90      7.32 o 
  12  12   2      913.28      992.31     23.32 o 
  13  12   2      120.27      131.15     12.62 o 
  14  12   2      508.32      533.97     27.68 o 
  15  12   2        5.73        4.73      5.98 o 
  16  12   2      220.53      210.12     17.98 o 
  17  12   2       34.35       29.66      7.73 o 
  18  12   2        0.05       -4.13      6.52 o 
  19  12   2      165.55      189.27     17.15 o 
  20  12   2      137.90      130.72     12.03 o 
  21  12   2      166.84      193.55     16.10 o 
  22  12   2       30.98       12.34      9.17 o 
  23  12   2       16.19       12.17      9.07 o 
  24  12   2       11.61        3.05     10.54 o 
 -22  13   2        4.21       11.68     13.80 o 
 -21  13   2       64.97       63.78     15.15 o 
 -20  13   2       47.65       53.34     14.18 o 
 -19  13   2      245.81      253.64     21.58 o 
 -18  13   2      284.82      305.72     26.41 o 
 -17  13   2       51.33       37.10     11.21 o 
 -16  13   2       84.26       87.98     12.05 o 
 -15  13   2      133.46      121.47     13.35 o 
 -14  13   2      476.80      539.07     19.10 o 
 -13  13   2      141.67      137.13      9.92 o 
 -12  13   2       73.87       64.33      7.42 o 
 -11  13   2       18.53       13.66      5.96 o 
 -10  13   2        5.70        1.02      5.04 o 
  -9  13   2      177.05      178.62     12.31 o 
  -8  13   2       35.20       29.32      5.94 o 
  -7  13   2       27.08       20.34      5.77 o 
  -6  13   2      483.77      494.54     15.61 o 
  -5  13   2      144.61      139.56      8.13 o 
  -4  13   2      501.43      552.14     18.33 o 
  -3  13   2     1102.89     1190.20     29.66 o 
  -2  13   2      468.74      473.98     14.04 o 
  -1  13   2      258.47      251.28     10.68 o 
   0  13   2      103.48       93.16      7.39 o 
   1  13   2        2.61        4.55      4.50 o 
   2  13   2      237.59      234.17     10.05 o 
   3  13   2      111.05      115.01      8.59 o 
   4  13   2      286.50      267.94     13.96 o 
   5  13   2      555.32      615.66     15.84 o 
   6  13   2      330.32      366.19     14.24 o 
   7  13   2       40.88       39.07      6.11 o 
   8  13   2       10.15       10.70      5.25 o 
   9  13   2        9.74       18.94      5.67 o 
  10  13   2      134.63      144.62      9.51 o 
  11  13   2      216.79      201.27     11.39 o 
  12  13   2        7.23        6.19      5.67 o 
  13  13   2       57.60       50.64      7.90 o 
  14  13   2      165.74      164.02     14.62 o 
  15  13   2      103.47       96.77     14.65 o 
  16  13   2      205.95      214.48     14.43 o 
  17  13   2      127.45      133.96     12.95 o 
  18  13   2       30.52       30.24      8.48 o 
  19  13   2       79.55       72.23     10.44 o 
  20  13   2      229.56      231.52     15.64 o 
  21  13   2       10.33       12.20      8.94 o 
  22  13   2       17.05       12.48     11.32 o 
 -21  14   2       18.29        2.04     28.38 o 
 -20  14   2       49.69       50.69     15.41 o 
 -19  14   2       48.51       40.15     15.19 o 
 -18  14   2       43.37       32.99     13.39 o 
 -17  14   2       21.77       18.87     10.94 o 
 -16  14   2        4.98        7.02     10.33 o 
 -15  14   2        4.68       -1.90      8.86 o 
 -14  14   2        6.09        9.07      9.16 o 
 -13  14   2       19.24       24.23      9.46 o 
 -12  14   2      129.42      144.04     11.33 o 
 -11  14   2      203.99      192.18     16.49 o 
 -10  14   2      763.10      783.08     25.21 o 
  -9  14   2     1063.01     1121.39     31.44 o 
  -8  14   2        3.26        6.10      5.48 o 
  -7  14   2      103.81       97.57      9.43 o 
  -6  14   2      108.98       98.83      7.95 o 
  -5  14   2        0.40       -4.61      4.61 o 
  -4  14   2       20.14       13.84      5.32 o 
  -3  14   2       26.29       16.85      5.36 o 
  -2  14   2       23.53       22.07      6.02 o 
  -1  14   2      232.56      239.05     13.32 o 
   0  14   2       55.99       34.83      6.23 o 
   1  14   2        0.13       -2.76      4.84 o 
   2  14   2      314.91      333.44     12.72 o 
   3  14   2       76.97       83.89      8.45 o 
   4  14   2      781.87      860.90     22.78 o 
   5  14   2      119.22      114.91      8.79 o 
   6  14   2      167.37      168.76     11.17 o 
   7  14   2       27.80       24.92      6.46 o 
   8  14   2       30.41       21.90      6.24 o 
   9  14   2       65.23       78.35      8.61 o 
  10  14   2      162.95      165.98     11.17 o 
  11  14   2      104.61       96.03      9.69 o 
  12  14   2      195.39      206.63     12.87 o 
  13  14   2      274.68      313.30     15.61 o 
  14  14   2        6.07       12.50      7.51 o 
  15  14   2       60.17       53.47      9.33 o 
  16  14   2        9.16        5.77      7.71 o 
  17  14   2       33.56       18.37      8.71 o 
  18  14   2        5.60       -2.51      8.04 o 
  19  14   2       65.72       61.34     12.71 o 
  20  14   2       10.09       16.99     11.37 o 
 -18  15   2       13.45        1.17     13.18 o 
 -17  15   2       17.45       18.47     13.58 o 
 -16  15   2        2.16       15.66     12.68 o 
 -15  15   2       16.18       18.88     12.42 o 
 -14  15   2        0.13      -10.09     10.09 o 
 -13  15   2      546.85      543.63     25.51 o 
 -12  15   2        1.65       -1.30      9.01 o 
 -11  15   2      317.03      311.16     18.95 o 
 -10  15   2        1.85        6.50      8.80 o 
  -9  15   2      597.79      599.97     24.46 o 
  -8  15   2       37.58       32.38      8.35 o 
  -7  15   2      615.04      631.38     18.79 o 
  -6  15   2       96.42       84.02      8.65 o 
  -5  15   2        1.08       -2.96      5.49 o 
  -4  15   2       59.97       58.30      7.56 o 
  -3  15   2        0.17        4.98      5.78 o 
  -2  15   2      105.94      102.11      8.51 o 
  -1  15   2        3.23        0.64      5.53 o 
   0  15   2      449.84      476.92     21.74 o 
   1  15   2        8.50        1.89      5.67 o 
   2  15   2       49.76       44.68      7.04 o 
   3  15   2      306.72      297.36     17.73 o 
   4  15   2      487.76      510.86     22.15 o 
   5  15   2       44.58       35.71      7.17 o 
   6  15   2       50.06       55.81      8.09 o 
   7  15   2      370.98      369.84     15.49 o 
   8  15   2       82.82       65.40      8.44 o 
   9  15   2       41.69       24.91      7.78 o 
  10  15   2       46.95       37.73      8.82 o 
  11  15   2       45.56       34.89      8.18 o 
  12  15   2        3.21        4.28      7.76 o 
  13  15   2        1.42        8.20      7.63 o 
  14  15   2      148.17      153.75     12.72 o 
  15  15   2        3.75       12.62      8.51 o 
  16  15   2        6.78        6.74     10.23 o 
  17  15   2       49.28       50.19     12.61 o 
  18  15   2      217.09      268.60     46.24 o 
 -16  16   2      245.82      349.93     63.58 o 
 -15  16   2       45.74       38.46     16.07 o 
 -14  16   2       62.51       53.31     22.16 o 
 -13  16   2        6.41      -11.29     11.29 o 
 -12  16   2       11.21       23.04     13.02 o 
 -11  16   2      115.49       95.00     16.35 o 
 -10  16   2      240.84      220.69     20.97 o 
  -9  16   2        4.42        4.38     10.22 o 
  -8  16   2       49.17       34.46     13.36 o 
  -7  16   2       64.19       52.57     15.86 o 
  -6  16   2        6.23       28.76      8.68 o 
  -5  16   2     1039.78     1238.29     51.22 o 
  -4  16   2       67.07       53.99      9.85 o 
  -3  16   2        3.42       -2.35      7.29 o 
  -2  16   2      196.65      215.42     14.86 o 
  -1  16   2        0.34        4.99      6.38 o 
   0  16   2      154.78      132.26     10.01 o 
   1  16   2      105.84       92.68      8.90 o 
   2  16   2      163.42      190.19     15.15 o 
   3  16   2       36.36       35.20      8.11 o 
   4  16   2       52.08       39.78      8.35 o 
   5  16   2      150.35      165.51     22.65 o 
   6  16   2      790.59      869.38     31.96 o 
   7  16   2       89.02       83.52     14.42 o 
   8  16   2      187.95      197.21     21.76 o 
   9  16   2      282.55      288.58     14.98 o 
  10  16   2        6.60        9.75      9.66 o 
  11  16   2      694.88      819.87     36.14 o 
  12  16   2      399.11      460.10     24.22 o 
  13  16   2       55.44       67.69     13.34 o 
  14  16   2      139.27       79.60     17.33 o 
  15  16   2       31.42       53.08     16.41 o 
  16  16   2        1.42      -14.07     25.52 o 
 -12  17   2      182.47      196.29     23.54 o 
 -11  17   2        5.71        6.32     14.79 o 
 -10  17   2       45.89       19.57     13.55 o 
  -9  17   2      125.08      160.58     21.27 o 
  -8  17   2      194.60      181.38     21.66 o 
  -7  17   2      192.67      193.40     41.66 o 
  -6  17   2       56.67       48.17     15.15 o 
  -5  17   2       81.10       78.69     16.35 o 
  -4  17   2      205.51      197.35     21.97 o 
  -3  17   2      272.42      298.13     36.22 o 
  -2  17   2      311.95      403.55     25.93 o 
  -1  17   2        6.75       18.47     12.55 o 
   0  17   2      981.64     1120.62     46.20 o 
   1  17   2       40.49       23.83     13.49 o 
   2  17   2        9.99       14.66      9.93 o 
   3  17   2      140.28      162.06     16.54 o 
   4  17   2      254.80      251.08     19.28 o 
   5  17   2        0.07       -4.50      9.68 o 
   6  17   2       40.09       26.14     15.47 o 
   7  17   2      116.07      105.52     21.21 o 
   8  17   2       32.69       47.07     15.26 o 
   9  17   2       15.89        5.83     12.97 o 
  10  17   2        0.04       -3.78     12.58 o 
  11  17   2       55.96       66.39     29.19 o 
  12  17   2        4.49        7.76     27.71 o 
  -7  18   2      124.03       83.18     37.67 o 
  -6  18   2       14.63       18.73     13.87 o 
  -5  18   2        0.53       -1.12     12.32 o 
  -4  18   2      187.67      178.71     24.98 o 
  -3  18   2       22.12       21.59     14.46 o 
  -2  18   2       73.38       74.18     16.99 o 
  -1  18   2      219.35      228.34     27.57 o 
   0  18   2       87.92       54.48     18.94 o 
   1  18   2      184.53      115.53     23.38 o 
   2  18   2      109.40      103.77     21.57 o 
   3  18   2      189.96      227.00     26.86 o 
   4  18   2      153.70      121.52     35.38 o 
   5  18   2      167.82      125.31     45.69 o 
   6  18   2       27.01        3.10     22.03 o 
 -31   1   3        0.40        8.63     15.20 o 
 -30   1   3       64.24       65.53     17.45 o 
 -29   1   3       18.16       24.38     14.83 o 
 -28   1   3        2.20        5.88     12.97 o 
 -27   1   3      221.42      248.46     21.85 o 
 -26   1   3        0.13        9.34     11.76 o 
 -25   1   3      601.07      638.61     29.94 o 
 -24   1   3      189.66      168.52     19.90 o 
 -23   1   3      164.38      158.67     17.84 o 
 -22   1   3      110.62      115.19     16.79 o 
 -21   1   3       28.08       16.27      9.13 o 
 -20   1   3       21.89       13.88      7.55 o 
 -19   1   3      216.52      216.85     12.98 o 
 -18   1   3        2.15        4.37      5.45 o 
 -17   1   3      149.31      150.12     10.38 o 
 -16   1   3       55.07       39.30      6.94 o 
 -15   1   3      387.88      374.38     12.80 o 
 -14   1   3        0.44        3.35      3.70 o 
 -13   1   3      333.61      291.21     10.39 o 
 -12   1   3        1.42        0.68      2.69 o 
 -11   1   3      362.06      385.30     12.52 o 
 -10   1   3       23.53       49.90      3.32 o 
  -9   1   3       50.29       64.49      3.38 o 
  -8   1   3     5351.04     5503.74     59.52 o 
  -7   1   3     4045.77     4215.62     46.20 o 
  -6   1   3     3442.63     3658.80     36.51 o 
  -5   1   3      426.82      505.06      6.74 o 
  -4   1   3      471.30      439.18      5.73 o 
  -3   1   3      356.75      399.81      6.97 o 
  -2   1   3     3164.60     3342.65     31.80 o 
  -1   1   3      675.43      732.79     10.23 o 
   0   1   3       97.60       99.29      3.22 o 
   1   1   3     2692.04     2894.18     27.62 o 
   2   1   3     1770.60     1929.25     22.54 o 
   3   1   3      502.07      551.02      6.72 o 
   4   1   3      874.66      891.85     10.32 o 
   5   1   3      106.58      101.58      2.90 o 
   6   1   3      258.12      367.02      6.51 o 
   7   1   3     5176.28     5574.71     50.39 o 
   8   1   3      200.45      176.17      4.03 o 
   9   1   3     1815.29     1799.94     18.88 o 
  10   1   3       10.34       20.29      2.11 o 
  11   1   3       82.91       80.38      3.03 o 
  12   1   3     1732.79     1699.57     17.77 o 
  13   1   3     2025.67     1973.28     20.76 o 
  14   1   3     1084.80     1117.88     13.09 o 
  15   1   3     2671.40     2595.91     26.49 o 
  16   1   3      445.00      416.46     10.64 o 
  17   1   3      214.10      209.17      7.12 o 
  18   1   3      243.92      258.36      8.08 o 
  19   1   3       16.46       10.58      3.70 o 
  20   1   3      964.29      959.90     21.44 o 
  21   1   3       20.94       13.67      4.94 o 
  22   1   3      167.82      150.39     13.56 o 
  23   1   3      345.31      339.14     13.49 o 
  24   1   3      151.90      141.95     14.38 o 
  25   1   3        2.39        5.36      5.91 o 
  26   1   3      123.96      108.47     10.54 o 
  27   1   3        2.82        2.96      6.11 o 
  28   1   3       19.87       32.35     12.50 o 
  29   1   3       93.11       74.10     14.72 o 
  30   1   3        0.97        3.38     12.44 o 
  31   1   3      240.83      214.76     22.01 o 
 -31   2   3        1.37       -6.94     15.16 o 
 -30   2   3       13.55       20.87     15.09 o 
 -29   2   3       58.79       66.29     16.45 o 
 -28   2   3      132.21       99.07     17.10 o 
 -27   2   3        1.45        4.57     11.67 o 
 -26   2   3       12.70        0.81     12.79 o 
 -25   2   3       92.67       83.96     14.64 o 
 -24   2   3     1264.65     1335.83     44.65 o 
 -23   2   3      199.15      198.74     16.72 o 
 -22   2   3      339.62      347.49     23.38 o 
 -21   2   3      258.73      292.05     21.04 o 
 -20   2   3        0.89        2.79      7.50 o 
 -19   2   3      223.45      213.61     14.49 o 
 -18   2   3     1025.14     1074.20     32.38 o 
 -17   2   3       32.97       34.68      6.54 o 
 -16   2   3     2256.43     2373.39     43.58 o 
 -15   2   3      992.33      974.61     21.57 o 
 -14   2   3      209.91      232.48      9.24 o 
 -13   2   3      983.58      904.15     15.99 o 
 -12   2   3      650.55      652.36     12.57 o 
 -11   2   3      861.39      878.40     13.87 o 
 -10   2   3       19.82        9.80      2.22 o 
  -9   2   3     1868.15     1836.91     21.28 o 
  -8   2   3     1766.03     1817.61     20.75 o 
  -7   2   3     2020.32     2317.06     24.42 o 
  -6   2   3      533.05      591.72      9.62 o 
  -5   2   3     1598.88     1632.25     16.85 o 
  -4   2   3      210.51      207.22      5.78 o 
  -3   2   3       37.75       40.79      2.25 o 
  -2   2   3     2896.32     2918.62     33.72 o 
  -1   2   3     1065.87     1013.79     14.37 o 
   0   2   3     2685.05     2571.34     31.90 o 
   1   2   3     6853.91     7341.44     83.97 o 
   2   2   3     3004.73     3542.49     32.70 o 
   3   2   3     1201.79     1382.22     21.68 o 
   4   2   3      153.12      122.16      2.79 o 
   5   2   3      998.48     1285.96     13.41 o 
   6   2   3     4663.31     5218.12     47.09 o 
   7   2   3     7021.76     7435.44     64.46 o 
   8   2   3      733.15      806.98      9.94 o 
   9   2   3      186.77      193.61      5.13 o 
  10   2   3      544.77      521.98      8.05 o 
  11   2   3       61.36       57.75      2.64 o 
  12   2   3      487.36      455.74      7.30 o 
  13   2   3      265.98      248.71      5.64 o 
  14   2   3       24.58        9.05      2.25 o 
  15   2   3       12.07        2.40      2.39 o 
  16   2   3       59.92       44.84      4.60 o 
  17   2   3      378.74      346.56      9.84 o 
  18   2   3        7.99       11.33      3.34 o 
  19   2   3       68.48       79.42      6.55 o 
  20   2   3       42.00       39.71      5.20 o 
  21   2   3      402.18      399.40     13.93 o 
  22   2   3      288.30      296.07     14.36 o 
  23   2   3      996.36     1074.34     25.95 o 
  24   2   3        0.98        5.48      5.84 o 
  25   2   3        0.32        3.12      5.68 o 
  26   2   3       51.69       43.35      7.68 o 
  27   2   3      103.76      102.38     10.25 o 
  28   2   3      145.27      104.15     18.14 o 
  29   2   3      193.22      186.45     22.40 o 
  30   2   3        2.74       -8.60     14.91 o 
  31   2   3        5.86       12.11     13.51 o 
 -31   3   3       54.76       57.64     18.33 o 
 -30   3   3       72.97       78.42     18.44 o 
 -29   3   3      125.14      121.53     18.95 o 
 -28   3   3      130.78      117.76     18.11 o 
 -27   3   3       74.92       64.14     15.53 o 
 -26   3   3       13.26       12.39     11.40 o 
 -25   3   3       25.70       21.03     11.71 o 
 -24   3   3      162.88      139.49     16.65 o 
 -23   3   3     1042.95     1188.97     54.09 o 
 -22   3   3       82.33       90.02     14.57 o 
 -21   3   3       34.21       27.31     10.30 o 
 -20   3   3       60.18       54.96     10.14 o 
 -19   3   3       47.23       30.19     11.89 o 
 -18   3   3      343.24      320.92     16.88 o 
 -17   3   3     1073.18     1071.27     24.47 o 
 -16   3   3       36.36       51.00      6.65 o 
 -15   3   3        4.47        4.90      4.08 o 
 -14   3   3       42.86       25.03      4.63 o 
 -13   3   3      310.35      338.71     16.03 o 
 -12   3   3      158.68      129.85      5.56 o 
 -11   3   3      379.05      353.64      8.77 o 
 -10   3   3     2078.94     2067.29     23.85 o 
  -9   3   3      139.07      154.50      4.52 o 
  -8   3   3     1415.11     1399.66     19.04 o 
  -7   3   3      763.89      787.10     13.96 o 
  -6   3   3      146.21      157.80      4.32 o 
  -5   3   3     1673.22     1753.87     27.73 o 
  -4   3   3       18.43       19.40      1.61 o 
  -3   3   3     2242.23     2335.25     30.18 o 
  -2   3   3     1916.40     2210.82     36.30 o 
  -1   3   3     2777.77     2449.68     34.19 o 
   0   3   3      532.11      544.16     11.39 o 
   1   3   3      509.86      682.95      8.47 o 
   2   3   3      298.11      363.39      6.28 o 
   3   3   3     1282.39     1551.99     26.66 o 
   4   3   3     3410.29     4022.37     43.47 o 
   5   3   3     1035.57      896.51     14.17 o 
   6   3   3     8119.36     8334.15     96.94 o 
   7   3   3       31.06        9.32      2.12 o 
   8   3   3      112.09       92.96      4.23 o 
   9   3   3        0.10        0.52      1.41 o 
  10   3   3      405.80      444.94      6.73 o 
  11   3   3      427.52      441.78      7.70 o 
  12   3   3      152.05      109.21      4.63 o 
  13   3   3      212.41      166.48      6.76 o 
  14   3   3     1273.01     1149.52     15.90 o 
  15   3   3        5.95        8.95      2.88 o 
  16   3   3     1093.27     1094.36     16.41 o 
  17   3   3      397.58      389.15      9.67 o 
  18   3   3      333.04      297.11     10.52 o 
  19   3   3       53.64       35.04      4.54 o 
  20   3   3      237.80      249.40     10.14 o 
  21   3   3      680.44      722.66     17.96 o 
  22   3   3      501.42      485.32     23.18 o 
  23   3   3       15.10       22.53      5.93 o 
  24   3   3       14.36        8.51      5.75 o 
  25   3   3       28.77       39.06      7.01 o 
  26   3   3       10.18       13.29      6.53 o 
  27   3   3      120.10      125.56     10.59 o 
  28   3   3      199.89      199.18     25.50 o 
  29   3   3       23.46       38.32     14.71 o 
  30   3   3       67.26       71.63     17.20 o 
 -30   4   3        0.02       11.58     14.99 o 
 -29   4   3       97.27       96.35     18.24 o 
 -28   4   3        1.53       -0.79     12.41 o 
 -27   4   3       16.20       17.64     13.25 o 
 -26   4   3      110.60       91.96     16.13 o 
 -25   4   3      328.97      291.03     22.52 o 
 -24   4   3       61.72       52.15     13.45 o 
 -23   4   3      583.61      603.38     28.32 o 
 -22   4   3       24.22       40.73     10.44 o 
 -21   4   3      179.33      190.82     18.19 o 
 -20   4   3      444.41      457.89     21.93 o 
 -19   4   3      983.97     1067.73     29.48 o 
 -18   4   3      246.44      222.78     13.17 o 
 -17   4   3     1654.05     1584.64     33.96 o 
 -16   4   3      728.31      685.02     17.67 o 
 -15   4   3     3096.53     3205.21     49.81 o 
 -14   4   3       60.14       59.74      6.14 o 
 -13   4   3      111.78       89.44      6.18 o 
 -12   4   3      822.19      785.74     15.11 o 
 -11   4   3      420.68      370.09      9.45 o 
 -10   4   3      138.22      116.91      5.41 o 
  -9   4   3     7564.85     7429.18     75.33 o 
  -8   4   3      779.75      749.97     11.31 o 
  -7   4   3     5021.46     4930.18     65.34 o 
  -6   4   3       56.07       62.52      4.09 o 
  -5   4   3      533.53      521.56      8.35 o 
  -4   4   3      406.89      461.74      9.37 o 
  -3   4   3     2927.07     2917.26     55.36 o 
  -2   4   3      588.90      590.43     10.37 o 
  -1   4   3      488.92      564.52     14.17 o 
   0   4   3     7393.39     8183.38    127.23 o 
   1   4   3     2324.06     2641.88     34.24 o 
   2   4   3     2582.99     2724.08     29.40 o 
   3   4   3     1822.21     1892.81     33.44 o 
   4   4   3      819.80      946.04     13.64 o 
   5   4   3      653.92      564.78      9.40 o 
   6   4   3      149.07      179.15      5.25 o 
   7   4   3     3593.91     3504.27     45.77 o 
   8   4   3      709.85      738.40     11.91 o 
   9   4   3      153.54      153.81      5.01 o 
  10   4   3      829.27      776.49     10.57 o 
  11   4   3      114.24      101.80      6.03 o 
  12   4   3      611.46      571.81     10.13 o 
  13   4   3     2514.93     2466.74     28.09 o 
  14   4   3     4037.81     3690.95     39.50 o 
  15   4   3      174.48      188.44      6.50 o 
  16   4   3     1062.36     1032.19     16.34 o 
  17   4   3      484.86      479.20     10.90 o 
  18   4   3      435.53      367.53     11.55 o 
  19   4   3      456.80      449.76     12.69 o 
  20   4   3      946.19      952.03     23.58 o 
  21   4   3      209.83      217.72     11.45 o 
  22   4   3      605.03      629.48     19.91 o 
  23   4   3        0.07        5.64      5.50 o 
  24   4   3      111.62      102.49      9.31 o 
  25   4   3       95.25       99.17     11.02 o 
  26   4   3      305.87      336.37     17.77 o 
  27   4   3        0.17       11.58      8.89 o 
  28   4   3       10.85        4.82     12.64 o 
  29   4   3       19.87       25.51     14.76 o 
  30   4   3      281.00      325.07     42.79 o 
 -30   5   3      184.42      233.12     24.92 o 
 -29   5   3       78.58       61.23     17.21 o 
 -28   5   3        2.87        5.65     13.72 o 
 -27   5   3       50.82       38.64     14.65 o 
 -26   5   3       19.42       16.88     12.92 o 
 -25   5   3      200.04      205.30     20.18 o 
 -24   5   3        0.03        2.41     10.45 o 
 -23   5   3      518.83      563.64     54.96 o 
 -22   5   3      174.55      166.52     23.97 o 
 -21   5   3       79.83       78.66     11.03 o 
 -20   5   3       75.03       55.98     10.72 o 
 -19   5   3        2.50        6.56      7.02 o 
 -18   5   3     1102.62     1090.04     29.88 o 
 -17   5   3      946.09      896.91     22.85 o 
 -16   5   3     1385.11     1284.24     27.86 o 
 -15   5   3     3969.36     3888.46     61.93 o 
 -14   5   3       44.45       30.33      4.88 o 
 -13   5   3      963.25      860.29     18.06 o 
 -12   5   3      120.87      102.84      6.57 o 
 -11   5   3       55.67       62.23      4.91 o 
 -10   5   3      881.85      898.40     15.17 o 
  -9   5   3      365.73      375.59      8.83 o 
  -8   5   3      767.53      724.50     16.41 o 
  -7   5   3       95.62       79.69      4.51 o 
  -6   5   3       89.08      125.37      5.52 o 
  -5   5   3     1728.60     1832.31     31.31 o 
  -4   5   3     1587.25     1625.03     26.23 o 
  -3   5   3      266.79      254.12      5.90 o 
  -2   5   3     1554.06     1687.50     24.73 o 
  -1   5   3    16442.46    17263.82    253.88 o 
   0   5   3      147.21      191.23      4.28 o 
   1   5   3     5270.50     5674.23     77.61 o 
   2   5   3      276.71      361.68      6.55 o 
   3   5   3        1.88        3.09      1.83 o 
   4   5   3      391.71      426.60     11.03 o 
   5   5   3     2040.74     2013.35     27.24 o 
   6   5   3     3291.71     3219.46     35.92 o 
   7   5   3     1462.20     1480.22     19.23 o 
   8   5   3      291.70      285.31      7.03 o 
   9   5   3       54.01       46.83      4.10 o 
  10   5   3      353.38      329.72      7.68 o 
  11   5   3       27.66       21.23      2.70 o 
  12   5   3      238.92      226.59      7.39 o 
  13   5   3      660.00      692.39     12.52 o 
  14   5   3      642.27      609.28     10.81 o 
  15   5   3      765.15      770.76     14.85 o 
  16   5   3     1021.65      932.49     14.65 o 
  17   5   3        4.41        3.86      3.17 o 
  18   5   3       58.19       58.66      5.90 o 
  19   5   3      134.90      117.87      7.77 o 
  20   5   3      281.83      268.66     11.70 o 
  21   5   3     1010.17     1066.33     24.56 o 
  22   5   3      116.83      111.50      8.90 o 
  23   5   3        8.33        4.28      5.64 o 
  24   5   3        3.05       -2.80      5.78 o 
  25   5   3        9.80       -1.50      6.17 o 
  26   5   3      116.50      130.45     10.69 o 
  27   5   3       11.58       15.35     12.61 o 
  28   5   3      320.34      335.08     27.54 o 
  29   5   3       90.74       70.31     17.40 o 
  30   5   3      114.10       99.93     19.15 o 
 -29   6   3       95.22      110.55     19.91 o 
 -28   6   3       78.75      102.74     21.80 o 
 -27   6   3        2.67        7.16     13.06 o 
 -26   6   3      139.58      164.80     23.99 o 
 -25   6   3       10.04        1.56     10.44 o 
 -24   6   3      226.36      225.56     22.59 o 
 -23   6   3        2.49        6.93      8.74 o 
 -22   6   3      233.49      241.69     18.09 o 
 -21   6   3      156.74      175.59     13.17 o 
 -20   6   3        0.19        1.35      7.52 o 
 -19   6   3       20.69       18.30     10.49 o 
 -18   6   3     1021.67      997.88     26.97 o 
 -17   6   3       49.97       59.03      8.42 o 
 -16   6   3     1973.16     1956.50     37.66 o 
 -15   6   3      270.57      268.35     16.62 o 
 -14   6   3     2628.43     2537.04     41.60 o 
 -13   6   3        1.89       -1.14      4.14 o 
 -12   6   3      382.66      380.47     11.90 o 
 -11   6   3      151.15      115.26      6.75 o 
 -10   6   3      431.63      387.80     11.59 o 
  -9   6   3      620.03      584.50     11.64 o 
  -8   6   3      387.99      347.96     11.18 o 
  -7   6   3      318.48      317.61      8.48 o 
  -6   6   3      403.83      457.91      9.14 o 
  -5   6   3        0.43        3.76      2.22 o 
  -4   6   3     1242.23     1355.20     19.64 o 
  -3   6   3     1438.09     1451.26     24.89 o 
  -2   6   3     7507.71     7934.41    130.60 o 
  -1   6   3      171.40      205.48      5.26 o 
   0   6   3     2722.58     2729.72     35.73 o 
   1   6   3        0.10        2.34      1.65 o 
   2   6   3     2297.83     2405.65     29.69 o 
   3   6   3      748.39      809.95     13.16 o 
   4   6   3       33.20       34.00      3.00 o 
   5   6   3     4884.68     4862.22     55.12 o 
   6   6   3     2334.36     2360.47     27.68 o 
   7   6   3     1601.71     1542.77     20.26 o 
   8   6   3     3130.23     3119.31     33.89 o 
   9   6   3        7.67       10.77      2.48 o 
  10   6   3       12.09        3.95      2.25 o 
  11   6   3      145.20      124.74      6.38 o 
  12   6   3     1606.59     1568.13     22.54 o 
  13   6   3      173.88      182.82      7.37 o 
  14   6   3       51.66       52.81      4.29 o 
  15   6   3      759.98      738.23     13.76 o 
  16   6   3      364.88      331.95     10.44 o 
  17   6   3       55.13       45.83      4.98 o 
  18   6   3      102.43       77.43      7.03 o 
  19   6   3      924.41      985.33     28.85 o 
  20   6   3      142.18      135.05      9.08 o 
  21   6   3      485.10      514.37     16.54 o 
  22   6   3      892.87      995.76     30.74 o 
  23   6   3        1.30        7.93      5.79 o 
  24   6   3        5.97        8.21      6.16 o 
  25   6   3       96.74      100.62      9.30 o 
  26   6   3      394.04      439.34     30.34 o 
  27   6   3       17.68       15.20     13.14 o 
  28   6   3        3.20       15.31     13.82 o 
  29   6   3      293.12      323.38     28.65 o 
 -29   7   3       59.73       92.08     19.74 o 
 -28   7   3      300.83      346.41     27.52 o 
 -27   7   3       26.55       41.71     15.67 o 
 -26   7   3       26.07       20.22     13.89 o 
 -25   7   3      204.83      261.76     20.99 o 
 -24   7   3      427.57      481.10     23.86 o 
 -23   7   3      149.44      148.15     14.76 o 
 -22   7   3     2035.50     2266.50     51.47 o 
 -21   7   3      102.53       74.82     15.22 o 
 -20   7   3       56.11       33.95      8.43 o 
 -19   7   3       49.02       36.85      7.71 o 
 -18   7   3     1183.27     1283.70     27.98 o 
 -17   7   3     1127.10     1196.93     28.26 o 
 -16   7   3       61.39       45.63      7.87 o 
 -15   7   3       52.65       40.94      6.60 o 
 -14   7   3       77.95       73.42      7.03 o 
 -13   7   3      289.33      276.07     13.04 o 
 -12   7   3      629.02      564.87     18.51 o 
 -11   7   3     1978.60     1943.40     29.36 o 
 -10   7   3      223.20      212.93      8.98 o 
  -9   7   3     2733.20     2728.14     45.10 o 
  -8   7   3    10870.10    10994.64    156.38 o 
  -7   7   3      485.23      482.66      9.65 o 
  -6   7   3     6350.98     6417.32    110.77 o 
  -5   7   3      216.84      249.10     10.46 o 
  -4   7   3       25.71       21.78      2.94 o 
  -3   7   3      775.76      800.77     11.66 o 
  -2   7   3        3.61        1.72      1.95 o 
  -1   7   3       10.85       13.42      2.40 o 
   0   7   3     3826.55     3885.23     53.17 o 
   1   7   3       37.03       39.39      2.66 o 
   2   7   3     2325.58     2332.75     36.30 o 
   3   7   3        4.12        3.13      1.69 o 
   4   7   3     1860.75     1885.26     29.62 o 
   5   7   3     4697.98     4759.79     58.30 o 
   6   7   3      752.41      775.86     13.27 o 
   7   7   3      155.84      153.17      5.09 o 
   8   7   3      968.85      998.22     14.34 o 
   9   7   3     2983.90     3053.28     32.72 o 
  10   7   3      261.96      263.75      7.38 o 
  11   7   3     2158.61     2218.22     25.85 o 
  12   7   3      812.13      798.79     12.90 o 
  13   7   3     1376.68     1341.49     18.72 o 
  14   7   3     1488.28     1500.96     20.63 o 
  15   7   3      342.60      302.73      8.74 o 
  16   7   3      889.93      958.78     17.58 o 
  17   7   3       82.07       65.90      6.62 o 
  18   7   3        2.75        6.07      4.69 o 
  19   7   3       94.17       80.12     10.75 o 
  20   7   3       19.09       14.93      5.77 o 
  21   7   3        0.87        0.13      5.29 o 
  22   7   3       83.59       76.96      8.23 o 
  23   7   3      379.57      420.11     21.35 o 
  24   7   3      208.14      254.77     12.81 o 
  25   7   3      288.26      298.61     21.48 o 
  26   7   3       18.49        9.75     12.65 o 
  27   7   3      286.30      290.42     26.50 o 
  28   7   3      141.08      144.19     20.68 o 
  29   7   3        1.10       10.35     29.24 o 
 -28   8   3      210.15      238.48     24.47 o 
 -27   8   3      136.21      135.72     20.30 o 
 -26   8   3      194.28      166.49     24.35 o 
 -25   8   3      237.88      298.49     26.88 o 
 -24   8   3      134.41      161.81     22.82 o 
 -23   8   3       86.87       77.80     12.75 o 
 -22   8   3      228.05      260.53     18.04 o 
 -21   8   3      880.71     1068.30     32.54 o 
 -20   8   3      158.80      164.15     20.15 o 
 -19   8   3      243.79      239.87     15.02 o 
 -18   8   3        4.46        3.43      5.94 o 
 -17   8   3       49.66       55.21      7.90 o 
 -16   8   3      269.73      306.68     13.56 o 
 -15   8   3       66.52       52.98      6.94 o 
 -14   8   3      669.19      710.82     19.20 o 
 -13   8   3       16.24        9.59      4.54 o 
 -12   8   3        9.44       15.89      4.76 o 
 -11   8   3        8.27        2.46      3.94 o 
 -10   8   3      516.19      538.38     14.25 o 
  -9   8   3       90.00       86.53      6.31 o 
  -8   8   3       20.73       20.59      3.02 o 
  -7   8   3     3219.52     3240.36     41.63 o 
  -6   8   3      154.80      137.34      6.73 o 
  -5   8   3     1203.89     1128.13     16.64 o 
  -4   8   3      492.48      480.33     16.50 o 
  -3   8   3     1717.17     1729.81     28.08 o 
  -2   8   3      365.40      348.02      9.35 o 
  -1   8   3      181.56      181.73      5.80 o 
   0   8   3      984.03      951.96     18.51 o 
   1   8   3        0.52       -0.19      1.89 o 
   2   8   3       15.11       16.00      2.35 o 
   3   8   3      114.04      114.97      4.55 o 
   4   8   3     1783.07     1784.66     24.74 o 
   5   8   3       61.43       53.35      3.58 o 
   6   8   3     1006.32     1000.56     15.06 o 
   7   8   3      972.53      999.08     16.12 o 
   8   8   3     1489.11     1534.37     19.29 o 
   9   8   3     1835.52     1831.80     22.21 o 
  10   8   3       54.67       40.67      3.72 o 
  11   8   3       90.99       87.97      6.31 o 
  12   8   3      897.57      927.49     14.86 o 
  13   8   3      141.84      141.45      7.11 o 
  14   8   3       14.72       10.47      3.68 o 
  15   8   3      543.01      560.37     14.64 o 
  16   8   3       30.61       20.44      5.18 o 
  17   8   3       16.80        9.63      4.71 o 
  18   8   3      240.02      220.61     15.61 o 
  19   8   3     1027.90     1090.18     28.87 o 
  20   8   3       66.68       62.72      8.68 o 
  21   8   3        0.08        0.07      5.64 o 
  22   8   3      234.37      236.66     13.79 o 
  23   8   3        6.14        1.38      6.40 o 
  24   8   3      255.48      300.26     34.81 o 
  25   8   3      180.35      222.13     29.57 o 
  26   8   3        0.09        8.63     12.78 o 
  27   8   3       28.34       38.74     15.44 o 
  28   8   3        1.22       -0.13     14.21 o 
 -27   9   3      126.15      129.26     17.41 o 
 -26   9   3      143.80      169.35     19.40 o 
 -25   9   3        4.14      -10.66     10.66 o 
 -24   9   3      132.60      139.15     17.05 o 
 -23   9   3        1.41        6.32     10.09 o 
 -22   9   3        5.79        5.15      9.18 o 
 -21   9   3      589.62      693.16     25.47 o 
 -20   9   3        8.41        9.22      8.23 o 
 -19   9   3       44.76       27.75      8.43 o 
 -18   9   3      397.44      422.96     20.75 o 
 -17   9   3       42.79       25.35      6.59 o 
 -16   9   3      465.48      485.38     16.22 o 
 -15   9   3     1826.55     1926.74     38.82 o 
 -14   9   3      259.02      248.38     11.67 o 
 -13   9   3     2099.71     2236.86     38.41 o 
 -12   9   3      283.01      307.61     12.10 o 
 -11   9   3      704.03      651.53     16.45 o 
 -10   9   3      411.02      399.71     14.84 o 
  -9   9   3      563.63      547.95     13.75 o 
  -8   9   3      489.48      451.00     17.69 o 
  -7   9   3      527.00      525.47     14.52 o 
  -6   9   3       32.19       25.26      3.29 o 
  -5   9   3      421.94      428.98      9.82 o 
  -4   9   3      573.04      574.86     13.65 o 
  -3   9   3      254.70      255.39      8.12 o 
  -2   9   3     1840.44     1876.70     41.36 o 
  -1   9   3      270.58      245.05      7.42 o 
   0   9   3      395.94      394.65     10.78 o 
   1   9   3     1230.40     1240.37     25.19 o 
   2   9   3      171.35      172.65      5.88 o 
   3   9   3     1647.49     1594.86     28.32 o 
   4   9   3     4760.29     4858.73     68.73 o 
   5   9   3      151.95      152.29      6.98 o 
   6   9   3      180.94      161.47      6.88 o 
   7   9   3     1062.42     1139.78     15.93 o 
   8   9   3      628.01      610.33     11.01 o 
   9   9   3      630.10      635.32     13.84 o 
  10   9   3      106.80       86.51      5.02 o 
  11   9   3      210.63      196.04      7.40 o 
  12   9   3      362.59      349.71      9.62 o 
  13   9   3        4.67        6.81      3.70 o 
  14   9   3       15.34       21.91      4.86 o 
  15   9   3      214.06      212.91     10.07 o 
  16   9   3       48.16       36.35      5.78 o 
  17   9   3      119.99      105.17      8.37 o 
  18   9   3      181.40      162.83      9.96 o 
  19   9   3       27.66       23.50      7.40 o 
  20   9   3     1166.12     1264.89     29.79 o 
  21   9   3        4.80       13.77      6.23 o 
  22   9   3        2.03        6.30      7.43 o 
  23   9   3        4.03        1.38     10.29 o 
  24   9   3       57.72       64.16     16.29 o 
  25   9   3        0.96       -6.61     11.64 o 
  26   9   3      205.92      201.02     57.17 o 
  27   9   3        2.74       13.31     16.27 o 
 -26  10   3        0.11        4.31     12.94 o 
 -25  10   3       24.79       27.49     13.19 o 
 -24  10   3       49.74       36.92     12.70 o 
 -23  10   3      106.24      104.00     14.91 o 
 -22  10   3      163.95      211.31     18.03 o 
 -21  10   3       80.37       73.70     13.64 o 
 -20  10   3       37.00       26.25      9.37 o 
 -19  10   3        4.02        0.06      8.56 o 
 -18  10   3      250.79      271.41     19.08 o 
 -17  10   3      248.12      247.50     21.96 o 
 -16  10   3       35.22       40.54      8.30 o 
 -15  10   3       85.59       81.26      8.71 o 
 -14  10   3       21.59       10.64      5.81 o 
 -13  10   3        0.00       -1.59      5.26 o 
 -12  10   3      176.79      164.50     12.72 o 
 -11  10   3       29.60       25.04      5.83 o 
 -10  10   3      873.49      892.83     18.87 o 
  -9  10   3        2.06        5.09      4.47 o 
  -8  10   3       38.73       26.44      4.18 o 
  -7  10   3      134.03      148.39      7.92 o 
  -6  10   3      329.57      344.82     14.11 o 
  -5  10   3        0.47        1.26      3.14 o 
  -4  10   3        0.20        0.77      2.59 o 
  -3  10   3      530.19      522.69     16.01 o 
  -2  10   3      517.99      521.37     16.64 o 
  -1  10   3      242.07      228.27      7.08 o 
   0  10   3        0.17        1.98      2.75 o 
   1  10   3     2225.56     2257.28     30.25 o 
   2  10   3       27.91       32.11      3.71 o 
   3  10   3       22.77       20.04      3.22 o 
   4  10   3     1018.58     1079.41     19.26 o 
   5  10   3       77.00       70.89      5.93 o 
   6  10   3      627.60      658.56     11.72 o 
   7  10   3      275.44      283.78      8.36 o 
   8  10   3        3.05        6.66      3.12 o 
   9  10   3      128.22      120.39      6.15 o 
  10  10   3       23.68       25.31      4.14 o 
  11  10   3       23.49       16.13      4.11 o 
  12  10   3      653.14      675.27     16.92 o 
  13  10   3       23.13       16.70      5.01 o 
  14  10   3       24.53       11.94      4.91 o 
  15  10   3      672.97      732.43     18.52 o 
  16  10   3       19.66       15.62      5.69 o 
  17  10   3      765.10      854.44     26.62 o 
  18  10   3       56.64       52.56      7.38 o 
  19  10   3       23.14       23.54      6.58 o 
  20  10   3       11.78       15.56      7.66 o 
  21  10   3      308.61      358.49     17.56 o 
  22  10   3        6.54        4.36     10.01 o 
  23  10   3      149.83      157.22     18.59 o 
  24  10   3        7.47       10.91     13.59 o 
  25  10   3       10.09       22.22     14.48 o 
  26  10   3      317.88      299.18     31.33 o 
 -25  11   3       14.71        7.31     13.90 o 
 -24  11   3       50.53       51.92     15.68 o 
 -23  11   3      105.55       84.10     15.64 o 
 -22  11   3       46.45       34.15     12.85 o 
 -21  11   3      143.59      163.88     17.87 o 
 -20  11   3       35.72       23.58     11.48 o 
 -19  11   3      246.97      221.36     17.32 o 
 -18  11   3        0.83        8.86      8.92 o 
 -17  11   3      664.85      725.09     44.32 o 
 -16  11   3        1.49       -0.26      7.30 o 
 -15  11   3        1.49        5.76      6.98 o 
 -14  11   3        0.18       -5.65      5.65 o 
 -13  11   3        1.88        0.24      5.74 o 
 -12  11   3      255.32      253.19     12.97 o 
 -11  11   3      194.17      176.50     13.91 o 
 -10  11   3       68.11       56.59      7.01 o 
  -9  11   3        6.87        5.30      4.75 o 
  -8  11   3        2.12        5.07      4.65 o 
  -7  11   3      238.19      216.21      9.57 o 
  -6  11   3       13.18        4.41      3.62 o 
  -5  11   3      425.99      471.57     12.35 o 
  -4  11   3        1.80        1.00      3.37 o 
  -3  11   3      120.27      114.43      7.02 o 
  -2  11   3       24.70       16.64      3.42 o 
  -1  11   3       62.56       58.49      4.88 o 
   0  11   3       72.28       54.56      4.45 o 
   1  11   3        1.63        6.59      3.31 o 
   2  11   3      112.32      108.97      6.97 o 
   3  11   3      329.24      360.74      9.17 o 
   4  11   3       47.19       41.33      4.28 o 
   5  11   3      407.29      404.97     13.49 o 
   6  11   3       12.08       16.24      3.64 o 
   7  11   3        0.04        3.90      3.33 o 
   8  11   3       53.66       48.87      4.93 o 
   9  11   3        0.78        1.23      3.74 o 
  10  11   3      179.61      171.90      8.64 o 
  11  11   3      235.19      256.71     10.49 o 
  12  11   3      326.05      321.03     11.68 o 
  13  11   3       19.60       23.11      5.73 o 
  14  11   3      201.90      189.76     10.56 o 
  15  11   3      106.07       93.69      8.24 o 
  16  11   3       19.34       25.08      7.68 o 
  17  11   3       35.66       26.35      6.48 o 
  18  11   3       15.53        8.17      7.19 o 
  19  11   3       48.35       36.34      8.13 o 
  20  11   3        2.26       -2.50      8.85 o 
  21  11   3       22.49       14.71     10.55 o 
  22  11   3       12.59       13.71     11.25 o 
  23  11   3       28.66       26.96     14.30 o 
  24  11   3      243.56      259.78     26.87 o 
  25  11   3        0.18      -11.41     22.23 o 
 -24  12   3       14.97       37.67     33.08 o 
 -23  12   3        1.09       -0.70     12.86 o 
 -22  12   3       68.19       45.13     14.08 o 
 -21  12   3       82.24       61.81     14.64 o 
 -20  12   3      315.33      307.27     28.85 o 
 -19  12   3        2.10       -0.74     10.21 o 
 -18  12   3       39.99       23.52     12.43 o 
 -17  12   3       40.41       36.57     10.20 o 
 -16  12   3      167.38      164.43     14.30 o 
 -15  12   3        9.57       -0.08      7.53 o 
 -14  12   3        8.27       14.80      7.63 o 
 -13  12   3      179.28      166.19     13.10 o 
 -12  12   3        1.19        2.07      7.36 o 
 -11  12   3     1063.63     1133.71     35.46 o 
 -10  12   3        0.35       10.50      6.56 o 
  -9  12   3      331.09      350.12     14.91 o 
  -8  12   3        1.92        5.79      5.66 o 
  -7  12   3      454.63      457.62     15.58 o 
  -6  12   3      270.17      295.60     13.90 o 
  -5  12   3     1709.29     1832.17     27.02 o 
  -4  12   3     1276.31     1398.28     33.08 o 
  -3  12   3     1016.40     1104.96     20.09 o 
  -2  12   3        9.99       10.35      4.29 o 
  -1  12   3      177.73      189.87      8.46 o 
   0  12   3        0.96        3.84      3.55 o 
   1  12   3      114.16      100.82      6.08 o 
   2  12   3      370.52      378.00     15.59 o 
   3  12   3       36.55       32.78      4.44 o 
   4  12   3        0.54        0.03      3.65 o 
   5  12   3       20.30       12.58      3.93 o 
   6  12   3      106.02      105.01      7.79 o 
   7  12   3       50.14       58.73      5.71 o 
   8  12   3       81.93       70.89      6.09 o 
   9  12   3      699.01      730.17     16.18 o 
  10  12   3      602.72      642.60     19.92 o 
  11  12   3     1098.69     1212.07     24.07 o 
  12  12   3      657.88      712.85     17.87 o 
  13  12   3       79.43       72.70      7.24 o 
  14  12   3        4.80        6.71      6.29 o 
  15  12   3      118.13      119.85     12.48 o 
  16  12   3      491.17      578.20     19.99 o 
  17  12   3      195.14      185.11     15.53 o 
  18  12   3      363.77      370.02     21.36 o 
  19  12   3       58.83       44.25     11.58 o 
  20  12   3        0.02        6.92     10.62 o 
  21  12   3      201.87      148.01     26.44 o 
  22  12   3        0.03       -0.88     12.88 o 
  23  12   3       66.42       44.47     16.00 o 
 -22  13   3       55.20       31.03     19.55 o 
 -21  13   3      359.52      355.45     26.95 o 
 -20  13   3        0.07        7.98     11.90 o 
 -19  13   3      271.15      315.96     32.72 o 
 -18  13   3        0.13       13.49     11.13 o 
 -17  13   3       64.81       66.60     14.63 o 
 -16  13   3        2.27        4.96      9.21 o 
 -15  13   3      297.22      328.80     19.03 o 
 -14  13   3      248.31      234.39     17.97 o 
 -13  13   3      387.51      387.74     20.90 o 
 -12  13   3      716.74      722.27     25.97 o 
 -11  13   3        1.06       14.54      7.96 o 
 -10  13   3       43.14       30.80      8.58 o 
  -9  13   3       37.81       19.80      7.51 o 
  -8  13   3        2.93        7.40      6.70 o 
  -7  13   3       41.94       28.72      7.63 o 
  -6  13   3      293.50      275.73     18.56 o 
  -5  13   3      704.83      784.96     46.79 o 
  -4  13   3       56.95       48.51      8.34 o 
  -3  13   3      140.46      153.93     11.56 o 
  -2  13   3       20.53       10.89      5.25 o 
  -1  13   3       23.38       13.14      6.61 o 
   0  13   3       19.86       11.69      5.47 o 
   1  13   3     1008.23     1138.69     24.62 o 
   2  13   3      691.70      760.68     27.31 o 
   3  13   3      839.36      889.68     21.43 o 
   4  13   3      333.71      377.76     19.47 o 
   5  13   3      281.04      305.21     13.42 o 
   6  13   3       10.62        4.07      5.31 o 
   7  13   3      383.64      399.90     14.02 o 
   8  13   3      320.61      363.59     13.84 o 
   9  13   3       15.81       16.98      6.53 o 
  10  13   3      572.15      626.65     19.04 o 
  11  13   3       23.63       20.74      6.77 o 
  12  13   3       36.66       38.97      7.55 o 
  13  13   3       74.83       56.46      8.26 o 
  14  13   3       49.85       50.00     10.83 o 
  15  13   3        5.48       -7.29      8.46 o 
  16  13   3       14.75        2.28      9.57 o 
  17  13   3      421.75      440.98     23.34 o 
  18  13   3       32.99       53.40     12.51 o 
  19  13   3      232.60      277.09     24.22 o 
  20  13   3       66.63       54.95     16.07 o 
  21  13   3        0.08      -12.33     12.43 o 
  22  13   3        1.82       19.48     29.36 o 
 -20  14   3      257.07      251.71     24.79 o 
 -19  14   3       60.68       57.59     14.82 o 
 -18  14   3       54.95       72.75     14.63 o 
 -17  14   3        3.44       -4.49     10.42 o 
 -16  14   3      107.03       86.54     13.99 o 
 -15  14   3       29.59       24.46     11.22 o 
 -14  14   3      683.35      742.29     27.45 o 
 -13  14   3      886.17     1053.04     42.58 o 
 -12  14   3       32.62       35.64     10.01 o 
 -11  14   3      296.43      301.32     18.07 o 
 -10  14   3       46.41       39.59      9.87 o 
  -9  14   3       95.71       90.42     18.25 o 
  -8  14   3      262.82      270.95     32.61 o 
  -7  14   3       94.62       68.05     10.60 o 
  -6  14   3       74.33       74.78     10.71 o 
  -5  14   3       56.77       54.05      9.26 o 
  -4  14   3      169.55      154.36     14.87 o 
  -3  14   3      194.65      169.35     12.63 o 
  -2  14   3       41.60       22.02      7.78 o 
  -1  14   3        2.63       -3.71      6.71 o 
   0  14   3      143.79      137.15     13.23 o 
   1  14   3       40.81       31.95      8.44 o 
   2  14   3     1492.11     1671.32     36.72 o 
   3  14   3      809.20      838.99     24.85 o 
   4  14   3      401.05      444.99     25.62 o 
   5  14   3      756.48      787.67     35.50 o 
   6  14   3       22.28       16.93      7.37 o 
   7  14   3       27.80       29.34      8.53 o 
   8  14   3      276.80      281.58     16.53 o 
   9  14   3      268.87      309.60     17.20 o 
  10  14   3        1.73        3.01      7.85 o 
  11  14   3      103.88       79.56     11.35 o 
  12  14   3        0.78        4.76      8.38 o 
  13  14   3       35.64       28.33     10.61 o 
  14  14   3       24.71       15.50     10.06 o 
  15  14   3       37.78       33.37     11.55 o 
  16  14   3        3.41        2.82     11.16 o 
  17  14   3       19.52       13.50     13.02 o 
  18  14   3      190.31      187.42     42.68 o 
  19  14   3        5.40        9.33     13.71 o 
  20  14   3      153.52      252.16     57.82 o 
 -18  15   3       40.86       62.87     33.71 o 
 -17  15   3        6.09       -2.93     11.93 o 
 -16  15   3        4.75       -5.38     11.42 o 
 -15  15   3        0.03       -3.37     11.28 o 
 -14  15   3       27.68       20.67     11.29 o 
 -13  15   3       10.61       12.81     10.98 o 
 -12  15   3      386.27      439.08     23.58 o 
 -11  15   3        3.04        9.18     10.17 o 
 -10  15   3      578.61      622.94     26.75 o 
  -9  15   3       61.45       44.60     11.21 o 
  -8  15   3      153.47      141.96     14.93 o 
  -7  15   3        0.02        8.66      9.20 o 
  -6  15   3      345.07      341.80     23.05 o 
  -5  15   3      328.41      333.80     33.34 o 
  -4  15   3       44.61       33.17      8.87 o 
  -3  15   3      226.45      201.93     14.54 o 
  -2  15   3      110.81       75.61     10.70 o 
  -1  15   3        6.16        2.32      7.72 o 
   0  15   3      688.82      742.35     30.93 o 
   1  15   3      281.16      304.68     16.98 o 
   2  15   3       19.01       18.39      8.37 o 
   3  15   3        7.62       -0.26      7.83 o 
   4  15   3      213.97      198.97     22.24 o 
   5  15   3       29.10       28.62      9.93 o 
   6  15   3        1.00       11.40      9.31 o 
   7  15   3       17.79        6.82      8.57 o 
   8  15   3        0.62        4.89      8.91 o 
   9  15   3       53.17       31.99     10.14 o 
  10  15   3      114.48       97.67     13.72 o 
  11  15   3      730.96      813.35     28.91 o 
  12  15   3      109.65      114.10     14.30 o 
  13  15   3      278.87      257.35     30.34 o 
  14  15   3      122.08      160.06     19.97 o 
  15  15   3        0.52       13.81     12.89 o 
  16  15   3      403.96      426.36     57.10 o 
  17  15   3      433.28      536.51     39.09 o 
  18  15   3       14.11        1.61     29.75 o 
 -15  16   3        0.26       -2.73     16.97 o 
 -14  16   3      184.14      216.21     21.28 o 
 -13  16   3       27.57       21.30     13.03 o 
 -12  16   3        6.61        8.06     12.05 o 
 -11  16   3       64.58       58.16     13.59 o 
 -10  16   3       48.01       45.17     12.92 o 
  -9  16   3        5.53       10.72     11.03 o 
  -8  16   3       63.86       64.23     13.78 o 
  -7  16   3      458.78      482.16     27.82 o 
  -6  16   3       52.03       47.80     11.94 o 
  -5  16   3       48.55       56.78     12.45 o 
  -4  16   3      321.03      318.09     20.37 o 
  -3  16   3       52.27       40.27     10.96 o 
  -2  16   3      519.03      534.76     22.19 o 
  -1  16   3      108.81       98.79     14.99 o 
   0  16   3       23.10       29.10      9.92 o 
   1  16   3        2.02        1.32      8.93 o 
   2  16   3       16.29        2.84      8.96 o 
   3  16   3        4.45       -0.81      8.83 o 
   4  16   3        5.53        6.76     10.61 o 
   5  16   3        0.12       16.26     11.31 o 
   6  16   3        4.43        3.99     10.63 o 
   7  16   3       29.19       35.24     11.91 o 
   8  16   3      363.14      371.84     22.64 o 
   9  16   3      211.56      237.27     25.73 o 
  10  16   3        4.33        0.66     11.02 o 
  11  16   3       16.14       13.75     13.25 o 
  12  16   3      366.11      394.92     49.48 o 
  13  16   3        4.16       15.55     13.57 o 
  14  16   3       29.85       42.11     16.62 o 
  15  16   3        3.29        4.74     31.01 o 
 -11  17   3       58.57       60.45     33.60 o 
 -10  17   3       11.30       15.53     12.68 o 
  -9  17   3       11.72       12.61     12.24 o 
  -8  17   3       82.87       52.88     13.61 o 
  -7  17   3       30.97       28.00     12.96 o 
  -6  17   3        5.61        7.84     11.78 o 
  -5  17   3        0.01        4.62     11.99 o 
  -4  17   3      249.16      269.53     25.69 o 
  -3  17   3        1.01        2.12     11.69 o 
  -2  17   3       37.08       40.85     11.80 o 
  -1  17   3       29.87        5.95     10.64 o 
   0  17   3        0.48       -1.57     10.36 o 
   1  17   3       31.47       38.32     12.48 o 
   2  17   3        1.11       19.76     13.61 o 
   3  17   3        2.44        8.23     13.08 o 
   4  17   3       32.80       36.39     14.24 o 
   5  17   3        1.37        4.56     12.85 o 
   6  17   3      345.33      290.44     24.83 o 
   7  17   3       83.85       69.96     16.77 o 
   8  17   3        0.22        8.36     14.85 o 
   9  17   3      117.52      119.07     22.64 o 
  10  17   3       17.12        1.37     12.74 o 
  11  17   3      180.16      211.74     37.73 o 
  -5  18   3       39.87       81.69     34.53 o 
  -4  18   3       29.77       -8.88     17.93 o 
  -3  18   3      160.15      162.91     19.09 o 
  -2  18   3       55.02       65.62     15.32 o 
  -1  18   3       94.08      102.70     19.86 o 
   0  18   3       50.15       42.61     15.50 o 
   1  18   3       21.29        4.30     13.81 o 
   2  18   3      388.25      428.35     29.29 o 
   3  18   3       10.19        4.10     14.00 o 
   4  18   3       85.96      107.56     45.63 o 
 -31   0   4       16.58       11.88     34.85 o 
 -30   0   4        6.32        7.45     29.40 o 
 -29   0   4       89.82      169.57     45.55 o 
 -28   0   4      575.86      700.40     74.95 o 
 -27   0   4      460.03      485.08     63.11 o 
 -26   0   4       81.24       79.42     32.18 o 
 -25   0   4      493.55      576.46    117.48 o 
 -24   0   4       41.26       27.52     17.68 o 
 -23   0   4       54.38       38.71     15.77 o 
 -22   0   4      615.26      686.15     43.26 o 
 -21   0   4     2073.61     2078.55     79.88 o 
 -20   0   4      495.84      488.03     41.12 o 
 -19   0   4     4308.67     4381.78    135.55 o 
 -18   0   4       78.51       41.09     10.66 o 
 -17   0   4       40.40       35.07     10.50 o 
 -16   0   4      271.74      263.68     16.27 o 
 -15   0   4       89.74       95.14     16.54 o 
 -14   0   4      905.57      870.96     27.77 o 
 -13   0   4      457.58      416.68     17.60 o 
 -12   0   4     2581.09     2458.47     56.09 o 
 -11   0   4      284.69      286.50     18.16 o 
 -10   0   4       29.63       12.03      3.76 o 
  -9   0   4     6997.77     7315.61    104.36 o 
  -8   0   4      118.34       69.66      4.27 o 
  -7   0   4    16347.48    17438.28    227.87 o 
  -6   0   4      738.39     1178.20     16.98 o 
  -5   0   4     3101.92     2663.94     37.96 o 
  -4   0   4       75.80       64.03      3.54 o 
  -3   0   4     1480.97     1296.49     21.06 o 
  -2   0   4     1091.38      947.74     16.63 o 
  -1   0   4      767.18      840.54     15.23 o 
   0   0   4        5.97       11.51      2.60 o 
   1   0   4    10810.30    11027.07    164.01 o 
   2   0   4      370.15      382.82      9.15 o 
   3   0   4     8232.75     8751.34    111.06 o 
   4   0   4      272.68      291.47      7.50 o 
   5   0   4      503.03      504.35      9.17 o 
   6   0   4     1012.33     1005.94     15.70 o 
   7   0   4      762.67      799.00     13.93 o 
   8   0   4      255.33      248.75      7.61 o 
   9   0   4      108.58       73.97      4.75 o 
  10   0   4      183.94      193.35      7.18 o 
  11   0   4      870.04      856.08     16.48 o 
  12   0   4     1281.35     1206.89     21.40 o 
  13   0   4       17.09       26.53      4.33 o 
  14   0   4       87.68       93.41      9.64 o 
  15   0   4     2124.24     2127.44     48.31 o 
  16   0   4      243.09      232.90     20.66 o 
  17   0   4     3002.29     3136.08     75.40 o 
  18   0   4        7.81        6.45      7.68 o 
  19   0   4     1512.47     1578.35     41.26 o 
  20   0   4      930.59     1016.05     31.89 o 
  21   0   4        0.04        1.22      7.76 o 
  22   0   4       85.80       84.52     18.64 o 
  23   0   4     1385.56     1466.44     66.33 o 
  24   0   4      501.36      579.70     50.05 o 
  25   0   4      766.67      922.25     43.61 o 
  26   0   4      259.45      270.27     29.53 o 
  27   0   4       82.80       82.28     18.85 o 
  28   0   4      200.30      192.85     25.65 o 
  29   0   4       15.37       14.15     19.37 o 
  30   0   4       14.76        3.84     14.43 o 
 -31   1   4        2.31       -8.17     21.70 o 
 -30   1   4        9.28       20.93     22.61 o 
 -29   1   4      324.58      272.81    117.38 o 
 -28   1   4      162.83      190.02     43.20 o 
 -27   1   4      293.57      338.80     49.35 o 
 -26   1   4      374.85      511.67     43.54 o 
 -25   1   4       67.28       66.73     15.37 o 
 -24   1   4      215.20      196.91     23.30 o 
 -23   1   4       43.17       40.64     11.57 o 
 -22   1   4      165.73      148.50     16.99 o 
 -21   1   4       86.59       40.48     11.14 o 
 -20   1   4      967.79     1045.87     35.22 o 
 -19   1   4       49.34       44.11     11.72 o 
 -18   1   4      117.39       88.18      9.87 o 
 -17   1   4      122.48       81.30      8.43 o 
 -16   1   4      132.42      130.45      9.56 o 
 -15   1   4      752.42      702.45     19.10 o 
 -14   1   4      561.55      531.31     14.66 o 
 -13   1   4     3941.44     3831.38     58.64 o 
 -12   1   4       24.85       22.09      3.75 o 
 -11   1   4     1490.36     1420.49     26.23 o 
 -10   1   4      744.83      734.29     13.17 o 
  -9   1   4     1424.43     1475.76     20.09 o 
  -8   1   4     2958.49     3544.38     35.77 o 
  -7   1   4     3145.44     3363.21     32.58 o 
  -6   1   4      827.39      839.56      9.18 o 
  -5   1   4    10639.65    11588.13     95.01 o 
  -4   1   4     3593.70     3935.79     46.94 o 
  -3   1   4      113.97      133.62      4.19 o 
  -2   1   4     1973.60     2058.92     24.37 o 
  -1   1   4     1990.83     2026.00     20.71 o 
   0   1   4     2940.11     3416.02     33.15 o 
   1   1   4      908.13      919.60     11.97 o 
   2   1   4     8709.02     8935.32     80.40 o 
   3   1   4     1952.25     1986.87     20.60 o 
   4   1   4      152.21      153.43      3.34 o 
   5   1   4     3067.31     3288.43     30.20 o 
   6   1   4     2923.15     2753.03     25.97 o 
   7   1   4     1237.41     1324.23     14.61 o 
   8   1   4       77.97       67.11      3.35 o 
   9   1   4     6434.59     6331.42     56.26 o 
  10   1   4      276.31      266.76      7.15 o 
  11   1   4     4402.33     4368.92     41.92 o 
  12   1   4     2498.90     2466.89     26.99 o 
  13   1   4     2908.11     2805.79     31.26 o 
  14   1   4       25.47       16.04      3.47 o 
  15   1   4      117.11       96.07      6.16 o 
  16   1   4      654.75      594.31     15.08 o 
  17   1   4     1053.96      978.82     21.14 o 
  18   1   4      384.13      377.47     14.63 o 
  19   1   4       27.38       18.07      5.46 o 
  20   1   4      309.83      305.16     14.57 o 
  21   1   4      402.88      455.28     16.47 o 
  22   1   4       93.07       79.89     10.30 o 
  23   1   4      158.00      155.61     13.94 o 
  24   1   4       16.33       11.05      8.65 o 
  25   1   4       14.84        9.02      8.81 o 
  26   1   4        6.17        6.96      9.16 o 
  27   1   4        9.80       11.16     10.31 o 
  28   1   4      237.96      242.24     18.06 o 
  29   1   4       47.57       46.24     12.40 o 
  30   1   4       19.34       17.32     12.07 o 
 -30   2   4        5.18       -4.37     17.29 o 
 -29   2   4        5.75       13.51     22.18 o 
 -28   2   4      108.72      119.10     27.66 o 
 -27   2   4      153.18      110.81     70.26 o 
 -26   2   4      643.26      648.25     48.45 o 
 -25   2   4      131.99      113.90     18.56 o 
 -24   2   4       60.46       48.05     13.28 o 
 -23   2   4        3.45       11.77     10.15 o 
 -22   2   4       48.37       48.08     12.90 o 
 -21   2   4      454.70      469.52     28.58 o 
 -20   2   4      124.57      108.19     19.17 o 
 -19   2   4      884.97      850.85     30.48 o 
 -18   2   4      242.29      267.93     15.86 o 
 -17   2   4      385.42      349.42     14.89 o 
 -16   2   4      435.41      429.68     15.71 o 
 -15   2   4      205.03      186.12     10.52 o 
 -14   2   4     3308.85     3132.37     47.61 o 
 -13   2   4      586.11      516.72     14.55 o 
 -12   2   4     4519.53     4424.00     59.28 o 
 -11   2   4     1046.80     1114.34     16.76 o 
 -10   2   4      785.51      801.78     14.92 o 
  -9   2   4       10.74       16.14      2.34 o 
  -8   2   4       45.51       43.83      3.26 o 
  -7   2   4     1465.24     1530.59     17.64 o 
  -6   2   4     2617.24     2644.88     25.39 o 
  -5   2   4      781.68      854.85     11.06 o 
  -4   2   4      482.55      505.68      7.34 o 
  -3   2   4       47.71       71.64      2.87 o 
  -2   2   4     2013.87     2054.34     21.57 o 
  -1   2   4     5682.93     6345.55     56.79 o 
   0   2   4     4737.06     5334.75     55.83 o 
   1   2   4       78.07       73.97      2.92 o 
   2   2   4     2432.99     2528.95     24.19 o 
   3   2   4      722.47      702.97      8.21 o 
   4   2   4      825.55      852.36     11.60 o 
   5   2   4      649.33      668.84      7.82 o 
   6   2   4      445.39      508.75      6.75 o 
   7   2   4      415.67      381.44      5.99 o 
   8   2   4     2146.39     2095.81     21.03 o 
   9   2   4       21.52       25.18      2.44 o 
  10   2   4     4965.88     5083.30     51.70 o 
  11   2   4       28.96       26.65      2.81 o 
  12   2   4      189.12      174.07      6.95 o 
  13   2   4       18.17       10.61      3.22 o 
  14   2   4       31.42       25.56      4.45 o 
  15   2   4      149.81      144.31      8.09 o 
  16   2   4       43.75       50.80      7.63 o 
  17   2   4      853.24      815.77     19.11 o 
  18   2   4      193.90      178.88     11.92 o 
  19   2   4       14.20        8.90      5.04 o 
  20   2   4        5.89        6.87      5.38 o 
  21   2   4      281.65      279.90     13.58 o 
  22   2   4        0.68        1.90      6.96 o 
  23   2   4        5.58       -3.13      7.13 o 
  24   2   4      218.87      247.28     17.20 o 
  25   2   4       25.79       17.10      9.21 o 
  26   2   4      146.81      137.24     13.97 o 
  27   2   4      146.87      167.73     18.21 o 
  28   2   4        4.27        7.99      9.89 o 
  29   2   4      105.59       93.08     14.94 o 
  30   2   4      104.93      107.27     16.89 o 
 -30   3   4        1.22       16.00     16.03 o 
 -29   3   4      284.98      302.26     40.16 o 
 -28   3   4      468.66      636.26     51.45 o 
 -27   3   4      133.00      142.69     34.26 o 
 -26   3   4       81.63       59.48     23.31 o 
 -25   3   4        2.84       10.12     12.04 o 
 -24   3   4       71.20       42.72     13.49 o 
 -23   3   4       27.50       26.43     11.28 o 
 -22   3   4      511.36      532.86     28.16 o 
 -21   3   4       35.86       24.62     10.19 o 
 -20   3   4      851.23      841.41     37.00 o 
 -19   3   4      102.99       79.80     11.75 o 
 -18   3   4      449.57      432.71     20.09 o 
 -17   3   4      308.12      267.46     17.68 o 
 -16   3   4      163.45      157.10      9.88 o 
 -15   3   4      359.67      302.92     11.55 o 
 -14   3   4      402.82      331.72     14.33 o 
 -13   3   4       59.06       54.38      6.31 o 
 -12   3   4      325.29      313.09     15.33 o 
 -11   3   4      586.96      541.64     12.09 o 
 -10   3   4       19.48       12.57      2.71 o 
  -9   3   4     1482.22     1537.40     18.18 o 
  -8   3   4     2729.91     2766.12     38.28 o 
  -7   3   4      208.37      204.34      4.59 o 
  -6   3   4     4787.36     4935.61     57.66 o 
  -5   3   4       19.78       12.02      1.67 o 
  -4   3   4     1232.54     1283.10     18.80 o 
  -3   3   4      683.25      713.19      9.20 o 
  -2   3   4     1300.54     1364.94     16.97 o 
  -1   3   4        3.37       13.50      1.61 o 
   0   3   4      831.34      763.94     10.64 o 
   1   3   4      744.24      766.43      9.67 o 
   2   3   4     2568.30     2507.53     31.13 o 
   3   3   4       97.06       78.81      2.74 o 
   4   3   4     3289.36     3507.56     41.16 o 
   5   3   4     2940.29     3103.19     32.99 o 
   6   3   4      157.51      169.40      5.21 o 
   7   3   4        2.96        5.93      1.93 o 
   8   3   4      727.86      703.27     10.34 o 
   9   3   4       33.58       37.28      2.83 o 
  10   3   4       13.40        7.99      2.60 o 
  11   3   4       89.13       77.32      4.86 o 
  12   3   4       13.07        6.89      2.93 o 
  13   3   4      636.91      582.54     13.75 o 
  14   3   4      531.57      569.95     13.31 o 
  15   3   4      912.30      928.74     18.95 o 
  16   3   4      495.19      581.28     15.17 o 
  17   3   4      355.19      359.75     12.57 o 
  18   3   4      519.92      532.76     15.51 o 
  19   3   4       16.02       12.52      4.86 o 
  20   3   4        0.48        0.70      5.26 o 
  21   3   4        5.44        0.70      6.95 o 
  22   3   4        4.35        5.03      7.61 o 
  23   3   4      246.17      247.24     16.74 o 
  24   3   4      476.17      478.89     22.29 o 
  25   3   4        2.19        8.51      8.78 o 
  26   3   4      316.33      345.89     19.80 o 
  27   3   4       31.38       34.50     10.69 o 
  28   3   4       33.92       16.59     11.84 o 
  29   3   4       32.30       23.81     12.86 o 
  30   3   4        3.63        4.99     12.73 o 
 -30   4   4       96.53       84.81     19.40 o 
 -29   4   4      106.33       75.14     24.67 o 
 -28   4   4      107.04      137.79     30.13 o 
 -27   4   4      191.30      180.65     31.95 o 
 -26   4   4        7.65        7.33     19.15 o 
 -25   4   4       29.63       18.36     18.51 o 
 -24   4   4       22.00       19.67     12.70 o 
 -23   4   4       43.22       33.01     14.08 o 
 -22   4   4      308.82      327.77     23.30 o 
 -21   4   4       10.42        5.85      9.52 o 
 -20   4   4       71.51       58.71     11.91 o 
 -19   4   4       23.30       26.08      9.01 o 
 -18   4   4      732.49      796.79     24.34 o 
 -17   4   4      561.08      572.46     18.25 o 
 -16   4   4      167.63      172.62     10.64 o 
 -15   4   4       12.69        8.76      4.61 o 
 -14   4   4      170.44      208.00      9.92 o 
 -13   4   4      325.86      299.40     11.08 o 
 -12   4   4      206.32      180.07      8.10 o 
 -11   4   4     1251.71     1211.49     21.49 o 
 -10   4   4       33.53       23.15      3.45 o 
  -9   4   4      224.92      216.08      6.61 o 
  -8   4   4      282.66      270.77      7.27 o 
  -7   4   4     2528.11     2632.32     28.96 o 
  -6   4   4      205.53      225.50      8.52 o 
  -5   4   4      104.41      113.79      5.48 o 
  -4   4   4      429.37      441.78      8.02 o 
  -3   4   4      254.84      251.27      4.84 o 
  -2   4   4      381.17      438.83      9.03 o 
  -1   4   4      338.74      378.99      6.00 o 
   0   4   4      273.36      231.86      5.64 o 
   1   4   4      631.29      749.13     13.53 o 
   2   4   4       69.13       68.49      2.76 o 
   3   4   4       32.48       46.17      2.95 o 
   4   4   4     2686.28     2750.12     33.73 o 
   5   4   4        0.83        2.82      1.99 o 
   6   4   4       22.71       25.81      2.83 o 
   7   4   4     2267.50     2210.68     26.57 o 
   8   4   4      898.22      801.82     15.06 o 
   9   4   4      258.54      219.14      7.19 o 
  10   4   4        9.14        9.00      2.85 o 
  11   4   4      890.58      811.66     14.33 o 
  12   4   4      211.52      178.33      7.65 o 
  13   4   4       27.23       26.27      4.25 o 
  14   4   4       37.18       22.42      4.38 o 
  15   4   4      635.15      570.48     14.96 o 
  16   4   4      166.09      150.68     10.31 o 
  17   4   4      164.23      144.66     10.16 o 
  18   4   4      112.79      111.28      7.79 o 
  19   4   4       53.90       38.77      5.90 o 
  20   4   4      150.15      138.89      9.43 o 
  21   4   4      114.35       94.01      9.87 o 
  22   4   4      941.20     1026.71     27.86 o 
  23   4   4      261.72      266.86     18.74 o 
  24   4   4       87.47      106.36     12.48 o 
  25   4   4       19.72       30.93      9.66 o 
  26   4   4       59.13       68.25     13.69 o 
  27   4   4       67.97       70.69     14.13 o 
  28   4   4        0.05       -5.65     11.05 o 
  29   4   4       20.45       30.69     13.49 o 
  30   4   4       20.67        8.68     19.77 o 
 -29   5   4        8.23       -9.50     14.47 o 
 -28   5   4        3.81        4.25     21.02 o 
 -27   5   4        2.00        1.81     19.58 o 
 -26   5   4      593.02      713.51     55.54 o 
 -25   5   4       98.51      108.35     28.05 o 
 -24   5   4      132.61      125.44     18.63 o 
 -23   5   4      296.85      367.06     28.67 o 
 -22   5   4       22.94        5.67     10.29 o 
 -21   5   4      730.35      755.79     42.87 o 
 -20   5   4      264.99      276.35     18.33 o 
 -19   5   4       99.21      112.99     16.48 o 
 -18   5   4        7.80        1.95      6.51 o 
 -17   5   4       46.27       31.44      7.11 o 
 -16   5   4      565.13      573.58     17.96 o 
 -15   5   4     2006.08     2088.90     38.57 o 
 -14   5   4      587.12      595.98     17.10 o 
 -13   5   4       19.55       22.44      4.85 o 
 -12   5   4       55.63       48.53      5.26 o 
 -11   5   4      121.74      110.79      6.55 o 
 -10   5   4     2647.25     2514.15     33.02 o 
  -9   5   4      206.24      222.43      9.69 o 
  -8   5   4      141.60      153.13      5.83 o 
  -7   5   4       70.63       54.08      3.71 o 
  -6   5   4       63.58       57.68      5.32 o 
  -5   5   4      367.25      411.34      9.60 o 
  -4   5   4     1690.24     1503.34     35.02 o 
  -3   5   4     2695.85     2841.50     41.44 o 
  -2   5   4     2054.89     2182.00     41.53 o 
  -1   5   4       75.92       71.69      3.82 o 
   0   5   4     2176.52     2427.02     43.37 o 
   1   5   4     3768.52     3919.79     56.40 o 
   2   5   4     1492.19     1469.61     23.41 o 
   3   5   4      364.82      341.64      7.84 o 
   4   5   4       41.34       53.11      5.03 o 
   5   5   4       10.02        8.13      2.50 o 
   6   5   4      170.24      170.45      6.07 o 
   7   5   4       39.66       36.56      3.62 o 
   8   5   4     2757.17     2836.90     38.96 o 
   9   5   4      753.39      650.44     12.70 o 
  10   5   4        2.93        5.61      3.02 o 
  11   5   4      648.25      555.42     12.34 o 
  12   5   4      314.45      392.37     11.28 o 
  13   5   4      465.72      502.46     12.85 o 
  14   5   4      344.87      318.37     14.30 o 
  15   5   4      146.84      133.40      8.38 o 
  16   5   4       94.31       64.69      6.84 o 
  17   5   4        9.40        8.05      4.60 o 
  18   5   4      657.26      703.46     18.66 o 
  19   5   4      724.08      723.94     24.87 o 
  20   5   4      147.63      140.06     10.94 o 
  21   5   4      159.32      160.26     11.55 o 
  22   5   4       66.64       49.27      9.61 o 
  23   5   4        3.06       -1.38      8.91 o 
  24   5   4      921.00      998.95     34.83 o 
  25   5   4        5.49       10.54     10.53 o 
  26   5   4        3.16       13.97     10.95 o 
  27   5   4        0.08       -0.88     11.06 o 
  28   5   4        1.00        3.32     11.89 o 
  29   5   4       88.38      104.16     16.71 o 
 -29   6   4      173.11      226.85     34.20 o 
 -28   6   4      206.52      223.48     28.58 o 
 -27   6   4        1.86       12.18     21.06 o 
 -26   6   4       41.32       58.30     24.40 o 
 -25   6   4        0.01        3.56     18.75 o 
 -24   6   4      201.22      192.90     30.86 o 
 -23   6   4      129.89      139.35     18.33 o 
 -22   6   4      144.40      165.38     16.88 o 
 -21   6   4       96.71       87.25     12.91 o 
 -20   6   4     1375.49     1513.71     42.34 o 
 -19   6   4       10.95        8.06      7.60 o 
 -18   6   4      711.12      712.10     25.05 o 
 -17   6   4        8.84        9.55      6.66 o 
 -16   6   4      143.89      115.94     10.16 o 
 -15   6   4       31.72       39.31      6.73 o 
 -14   6   4      104.00       98.08      8.29 o 
 -13   6   4      214.70      209.09      9.65 o 
 -12   6   4     1355.67     1349.32     23.48 o 
 -11   6   4      221.36      213.08      9.06 o 
 -10   6   4      302.05      289.57      9.92 o 
  -9   6   4        7.64        7.60      3.24 o 
  -8   6   4      149.17      139.88      6.55 o 
  -7   6   4      716.96      830.76     14.01 o 
  -6   6   4     8073.88     8282.77    124.60 o 
  -5   6   4      387.86      438.89     14.31 o 
  -4   6   4      621.67      687.75     14.10 o 
  -3   6   4     1566.21     1737.86     33.21 o 
  -2   6   4       55.73       60.89      3.57 o 
  -1   6   4      689.43      719.50     14.88 o 
   0   6   4     1148.45     1279.17     27.96 o 
   1   6   4      270.39      331.80     10.11 o 
   2   6   4      343.67      386.00      7.73 o 
   3   6   4        8.55        5.25      2.49 o 
   4   6   4     1662.72     1707.14     25.27 o 
   5   6   4      859.84      868.99     17.14 o 
   6   6   4       97.10       99.04      6.56 o 
   7   6   4      904.53      830.59     14.82 o 
   8   6   4     1712.05     1717.28     24.62 o 
   9   6   4      474.18      434.75     10.87 o 
  10   6   4     5568.79     5334.19     62.04 o 
  11   6   4     1307.49     1206.64     20.11 o 
  12   6   4      193.04      197.69      8.52 o 
  13   6   4     1392.15     1280.35     22.24 o 
  14   6   4      307.32      332.19     12.18 o 
  15   6   4     1441.84     1402.30     26.12 o 
  16   6   4      482.78      475.40     15.74 o 
  17   6   4       27.01       26.66      5.55 o 
  18   6   4       16.11       15.59      5.51 o 
  19   6   4       21.11       17.27      6.54 o 
  20   6   4       61.56       53.88      9.60 o 
  21   6   4      484.32      489.39     24.59 o 
  22   6   4        4.53       13.37      8.71 o 
  23   6   4      332.07      361.59     22.24 o 
  24   6   4       26.49       28.59     11.42 o 
  25   6   4       64.78       80.93     14.04 o 
  26   6   4      103.59      115.60     16.13 o 
  27   6   4       42.57       36.30     13.06 o 
  28   6   4      153.82      134.23     17.81 o 
  29   6   4       19.81       29.67     20.04 o 
 -28   7   4       15.82       34.03     19.45 o 
 -27   7   4      112.59      132.69     24.03 o 
 -26   7   4       17.54       -0.22     40.69 o 
 -25   7   4        0.07        1.85     18.48 o 
 -24   7   4       24.95       42.25     17.08 o 
 -23   7   4      140.83      106.90     18.14 o 
 -22   7   4       59.78       62.35     13.17 o 
 -21   7   4      104.71      110.88     14.90 o 
 -20   7   4     1714.28     1872.83     49.26 o 
 -19   7   4      132.20      156.10     14.16 o 
 -18   7   4      221.53      225.14     18.38 o 
 -17   7   4      426.81      420.61     18.09 o 
 -16   7   4      264.01      297.75     19.70 o 
 -15   7   4       21.83       21.25      5.97 o 
 -14   7   4      321.31      319.15     14.79 o 
 -13   7   4      752.81      806.45     24.18 o 
 -12   7   4        3.43        2.67      4.28 o 
 -11   7   4      885.03      883.01     23.13 o 
 -10   7   4       50.78       49.50      5.53 o 
  -9   7   4        2.54        3.05      3.63 o 
  -8   7   4       88.01       94.95      6.02 o 
  -7   7   4        9.94       10.60      3.27 o 
  -6   7   4     1268.14     1260.56     21.38 o 
  -5   7   4      824.22      801.24     14.00 o 
  -4   7   4     2236.39     2294.04     45.70 o 
  -3   7   4        0.84        1.96      2.46 o 
  -2   7   4       30.86       27.61      3.73 o 
  -1   7   4     1039.56     1056.26     27.60 o 
   0   7   4      938.16      933.59     19.36 o 
   1   7   4        7.42        8.25      2.66 o 
   2   7   4       73.88       64.88      4.45 o 
   3   7   4      612.12      602.03     14.28 o 
   4   7   4      668.68      642.28     13.39 o 
   5   7   4        2.12        1.54      3.03 o 
   6   7   4        3.87        6.13      3.16 o 
   7   7   4      177.75      151.35      6.93 o 
   8   7   4       91.56       77.65      5.50 o 
   9   7   4     1189.13     1199.80     20.03 o 
  10   7   4      639.03      623.26     13.85 o 
  11   7   4     1191.17     1224.03     20.91 o 
  12   7   4       58.63       75.87      6.48 o 
  13   7   4      315.12      305.12     11.89 o 
  14   7   4      164.84      134.99      8.76 o 
  15   7   4       36.93       24.38      6.00 o 
  16   7   4       21.11       19.70      5.53 o 
  17   7   4       98.91       84.92      7.69 o 
  18   7   4      210.69      233.49     12.93 o 
  19   7   4      120.65      100.32     14.01 o 
  20   7   4       54.02       50.85      9.61 o 
  21   7   4       23.26       14.98      9.12 o 
  22   7   4        0.57        0.54      8.24 o 
  23   7   4       32.32       29.61      9.88 o 
  24   7   4      110.95      108.93     15.48 o 
  25   7   4      618.32      746.47     37.47 o 
  26   7   4      104.41      127.14     17.08 o 
  27   7   4      179.17      186.14     19.82 o 
  28   7   4       12.77       13.57     13.32 o 
 -27   8   4      389.54      427.34     33.58 o 
 -26   8   4        0.11       -1.61     14.61 o 
 -25   8   4      232.41      262.22     30.16 o 
 -24   8   4       88.13       79.60     17.73 o 
 -23   8   4        2.49       -1.52     11.84 o 
 -22   8   4        0.30       12.78     10.97 o 
 -21   8   4      275.80      283.96     19.28 o 
 -20   8   4        5.71       13.48      7.77 o 
 -19   8   4       26.70       33.31      8.37 o 
 -18   8   4       24.39        6.21      6.64 o 
 -17   8   4        7.47        6.60      6.61 o 
 -16   8   4       39.95       34.94      7.32 o 
 -15   8   4       26.11       15.45      6.68 o 
 -14   8   4       78.14       65.81      7.39 o 
 -13   8   4       33.15       17.64      5.16 o 
 -12   8   4       21.91       21.52      5.27 o 
 -11   8   4       75.82       86.05      7.23 o 
 -10   8   4        0.49        5.21      4.03 o 
  -9   8   4      252.66      267.71     16.41 o 
  -8   8   4        0.03        3.00      3.53 o 
  -7   8   4       67.82       57.87      5.85 o 
  -6   8   4       39.55       25.93      3.91 o 
  -5   8   4     1725.21     1757.03     33.90 o 
  -4   8   4       19.74       13.39      3.51 o 
  -3   8   4       70.53       59.77      5.48 o 
  -2   8   4      110.16       92.03      5.51 o 
  -1   8   4     2072.28     2024.45     42.09 o 
   0   8   4       98.84       79.23      5.82 o 
   1   8   4     5164.09     5206.02    118.63 o 
   2   8   4       63.71       55.01      7.52 o 
   3   8   4     3338.33     3387.02     71.61 o 
   4   8   4      568.08      548.88     12.60 o 
   5   8   4       84.98       68.34      5.45 o 
   6   8   4      377.45      381.22     13.95 o 
   7   8   4       24.83       22.64      4.15 o 
   8   8   4      172.35      174.47      8.29 o 
   9   8   4        0.23       -0.29      3.68 o 
  10   8   4      102.80       86.42      6.70 o 
  11   8   4      147.29      143.23      8.89 o 
  12   8   4      474.74      527.18     19.40 o 
  13   8   4      151.35      147.07     10.30 o 
  14   8   4     1397.12     1457.16     28.96 o 
  15   8   4     1338.53     1483.01     27.95 o 
  16   8   4       60.84       48.59      6.62 o 
  17   8   4      756.19      801.73     26.51 o 
  18   8   4      326.90      350.46     17.71 o 
  19   8   4      226.73      223.14     16.07 o 
  20   8   4      293.99      312.48     19.25 o 
  21   8   4       22.43       25.75      9.65 o 
  22   8   4      110.56      121.57     14.99 o 
  23   8   4      118.61      112.21     16.58 o 
  24   8   4       39.34       25.59     11.19 o 
  25   8   4       55.61       62.28     14.21 o 
  26   8   4        2.63       -4.60     11.48 o 
  27   8   4       51.45       38.21     13.68 o 
 -26   9   4        7.46        2.25     13.61 o 
 -25   9   4       96.35       82.89     16.55 o 
 -24   9   4       21.96       19.78     13.08 o 
 -23   9   4        4.18       -0.11     13.36 o 
 -22   9   4       48.52       62.32     16.04 o 
 -21   9   4       82.16       79.16     14.38 o 
 -20   9   4       10.47        0.13      8.64 o 
 -19   9   4       22.71       30.53      9.95 o 
 -18   9   4       19.31        9.88      7.72 o 
 -17   9   4        1.84       -0.08      7.05 o 
 -16   9   4      245.99      236.05     19.84 o 
 -15   9   4     2991.59     3241.14     60.95 o 
 -14   9   4        3.22        6.18      6.28 o 
 -13   9   4     1880.46     1988.20     54.67 o 
 -12   9   4      319.08      328.46     12.81 o 
 -11   9   4      777.99      743.46     25.43 o 
 -10   9   4        9.25        8.47      4.77 o 
  -9   9   4       80.88       79.39      7.15 o 
  -8   9   4      100.17       87.06      6.51 o 
  -7   9   4       28.27       23.34      4.62 o 
  -6   9   4      131.54      129.24      7.20 o 
  -5   9   4        9.73        6.42      3.79 o 
  -4   9   4       84.67       83.34      7.26 o 
  -3   9   4        3.49        2.22      3.52 o 
  -2   9   4       71.33       45.07      5.14 o 
  -1   9   4      970.21      986.69     31.65 o 
   0   9   4       23.74       19.76      4.63 o 
   1   9   4     2096.97     2072.75     36.66 o 
   2   9   4       21.80       25.61      4.60 o 
   3   9   4        0.38        2.15      3.59 o 
   4   9   4       10.93        5.50      3.81 o 
   5   9   4      335.87      311.46     10.93 o 
   6   9   4       23.52       19.90      4.35 o 
   7   9   4      336.73      329.34     11.45 o 
   8   9   4      352.78      336.17     11.30 o 
   9   9   4      177.60      154.22      8.51 o 
  10   9   4       40.41       29.79      5.62 o 
  11   9   4       57.91       52.77      6.52 o 
  12   9   4       15.84       14.65      5.70 o 
  13   9   4        2.81        0.56      4.93 o 
  14   9   4       21.91       18.16      6.07 o 
  15   9   4       21.30       18.03      6.04 o 
  16   9   4       33.44       22.01      7.94 o 
  17   9   4      316.23      305.99     16.91 o 
  18   9   4       19.33       12.80      8.09 o 
  19   9   4      295.27      266.31     17.94 o 
  20   9   4      285.15      297.77     19.29 o 
  21   9   4      270.94      249.14     18.35 o 
  22   9   4       19.42       14.45     10.37 o 
  23   9   4      180.60      223.68     19.85 o 
  24   9   4      187.30      204.21     19.34 o 
  25   9   4        0.02       -0.33     11.65 o 
  26   9   4        2.95       -0.86     12.56 o 
 -25  10   4       21.69        9.29     14.07 o 
 -24  10   4        1.87        7.12     12.42 o 
 -23  10   4      171.40      180.91     21.56 o 
 -22  10   4      168.23      176.65     31.32 o 
 -21  10   4       28.21       29.89     16.49 o 
 -20  10   4       10.58        6.01     12.00 o 
 -19  10   4       74.04       40.68     13.73 o 
 -18  10   4       49.80       47.65     11.91 o 
 -17  10   4        5.15        3.04      8.04 o 
 -16  10   4      346.21      364.11     18.82 o 
 -15  10   4      431.11      417.82     20.51 o 
 -14  10   4      596.21      653.56     21.85 o 
 -13  10   4        0.20       -1.18      6.26 o 
 -12  10   4       30.56       32.84      7.19 o 
 -11  10   4     1056.60     1035.35     24.38 o 
 -10  10   4      254.74      213.80     11.10 o 
  -9  10   4       17.42       12.31      5.19 o 
  -8  10   4      495.07      457.48     16.41 o 
  -7  10   4     1131.83     1129.97     26.26 o 
  -6  10   4        7.61        4.52      4.41 o 
  -5  10   4      324.10      314.27     11.79 o 
  -4  10   4      570.63      589.23     15.53 o 
  -3  10   4       41.11       39.57      6.05 o 
  -2  10   4      173.00      152.97     10.34 o 
  -1  10   4      201.16      218.48     10.19 o 
   0  10   4     1086.21     1113.22     25.08 o 
   1  10   4        9.82        4.13      4.22 o 
   2  10   4      697.17      667.03     24.39 o 
   3  10   4       34.79       23.57      5.28 o 
   4  10   4        0.61        2.25      4.25 o 
   5  10   4       24.54       22.68      4.98 o 
   6  10   4      748.97      786.93     20.59 o 
   7  10   4      644.56      675.75     17.36 o 
   8  10   4     2180.02     2289.93     47.62 o 
   9  10   4      909.43      989.09     21.90 o 
  10  10   4        9.65       13.29      5.31 o 
  11  10   4       73.88       70.29      7.58 o 
  12  10   4      168.52      182.52     10.16 o 
  13  10   4       62.84       56.55      6.99 o 
  14  10   4      225.52      214.88     12.76 o 
  15  10   4      519.25      559.10     22.35 o 
  16  10   4      108.03      118.29     11.98 o 
  17  10   4        9.97       -0.09      8.27 o 
  18  10   4        2.15       10.46      8.84 o 
  19  10   4      112.48      101.14     16.23 o 
  20  10   4       32.43       24.41     10.42 o 
  21  10   4       86.68       80.64     13.90 o 
  22  10   4       10.74       10.68     11.31 o 
  23  10   4       23.57       10.24     11.64 o 
  24  10   4       50.64       60.78     14.41 o 
  25  10   4       15.66       13.81     12.75 o 
 -24  11   4      193.56      236.08     24.14 o 
 -23  11   4        0.04       13.64     12.57 o 
 -22  11   4      294.32      316.90     26.73 o 
 -21  11   4        2.68        3.80     12.94 o 
 -20  11   4       34.71       18.96     15.66 o 
 -19  11   4      427.94      457.07     31.25 o 
 -18  11   4      315.30      338.00     26.93 o 
 -17  11   4       67.91       54.29     32.87 o 
 -16  11   4      256.14      269.08     22.11 o 
 -15  11   4      127.86      128.13     13.91 o 
 -14  11   4      171.48      142.82     14.49 o 
 -13  11   4       29.55       23.15      7.93 o 
 -12  11   4       58.92       57.91      8.74 o 
 -11  11   4      148.39      173.43     12.56 o 
 -10  11   4       25.55       21.03      6.87 o 
  -9  11   4        5.90       12.38      6.37 o 
  -8  11   4     1763.41     1851.43     41.02 o 
  -7  11   4        5.33        1.96      5.48 o 
  -6  11   4     1439.06     1515.43     33.11 o 
  -5  11   4        3.11        6.98      5.36 o 
  -4  11   4      316.98      273.80     17.85 o 
  -3  11   4        1.97        7.14      5.38 o 
  -2  11   4      807.97      862.28     29.77 o 
  -1  11   4      161.70      154.03     10.18 o 
   0  11   4     1213.04     1282.47     35.66 o 
   1  11   4      275.80      251.18     12.02 o 
   2  11   4      195.24      216.10     11.48 o 
   3  11   4      352.52      381.63     16.38 o 
   4  11   4      348.32      375.51     13.46 o 
   5  11   4      232.26      229.05     10.74 o 
   6  11   4       46.11       32.07      5.75 o 
   7  11   4      115.27       97.45      8.47 o 
   8  11   4      135.51       98.83      8.39 o 
   9  11   4        0.70        2.58      5.28 o 
  10  11   4       73.44       63.13      7.26 o 
  11  11   4       65.55       46.74      6.79 o 
  12  11   4        1.31       -1.33      6.04 o 
  13  11   4      127.99      142.91     13.03 o 
  14  11   4      770.46      781.80     31.80 o 
  15  11   4      156.59      165.82     19.17 o 
  16  11   4      422.77      436.50     20.81 o 
  17  11   4      148.92      129.09     14.26 o 
  18  11   4        0.70        1.70      9.13 o 
  19  11   4       17.39        6.70     10.71 o 
  20  11   4       89.40       71.02     14.43 o 
  21  11   4      173.82      153.42     16.09 o 
  22  11   4      139.85      106.96     16.46 o 
  23  11   4      441.36      485.48     32.55 o 
  24  11   4       17.39       11.38     12.84 o 
 -23  12   4      276.63      252.07     38.42 o 
 -22  12   4      304.71      357.43     27.92 o 
 -21  12   4       37.85       35.66     13.89 o 
 -20  12   4       50.33       54.57     18.32 o 
 -19  12   4       13.76       -2.00     12.22 o 
 -18  12   4       62.00       66.24     15.38 o 
 -17  12   4       26.57       22.95     13.69 o 
 -16  12   4      267.19      280.37     24.65 o 
 -15  12   4        6.51       13.79     10.12 o 
 -14  12   4      361.32      422.12     26.77 o 
 -13  12   4       15.10       17.34      8.69 o 
 -12  12   4        5.63       11.92      7.37 o 
 -11  12   4      231.56      236.56     16.73 o 
 -10  12   4      161.44      154.59     15.37 o 
  -9  12   4       53.20       42.63      8.73 o 
  -8  12   4       92.35       78.81     10.28 o 
  -7  12   4     1046.12      986.79     37.10 o 
  -6  12   4       58.51       42.29      8.08 o 
  -5  12   4        1.88        2.10      6.00 o 
  -4  12   4      204.16      182.84     11.84 o 
  -3  12   4      105.75      110.17      9.81 o 
  -2  12   4       25.77       15.88      6.26 o 
  -1  12   4      281.07      256.04     13.56 o 
   0  12   4     1035.35     1031.68     41.36 o 
   1  12   4       68.45       56.56      7.89 o 
   2  12   4       37.02       35.23      6.80 o 
   3  12   4        1.53        6.43      5.78 o 
   4  12   4      224.26      197.75     11.54 o 
   5  12   4       32.25       27.14      6.05 o 
   6  12   4      521.69      545.72     22.31 o 
   7  12   4      233.87      262.39     16.64 o 
   8  12   4      544.39      530.31     16.27 o 
   9  12   4      229.28      239.34     12.14 o 
  10  12   4        3.98        6.20      6.33 o 
  11  12   4      217.05      225.23     12.91 o 
  12  12   4       31.12       21.82      8.17 o 
  13  12   4        1.34        7.41      7.77 o 
  14  12   4        6.33       10.75      8.31 o 
  15  12   4      520.67      523.57     21.79 o 
  16  12   4       56.09       48.68     10.79 o 
  17  12   4        0.27        0.63      9.38 o 
  18  12   4       39.20       28.80     10.94 o 
  19  12   4       83.48       63.78     12.71 o 
  20  12   4        0.21       -0.15     10.68 o 
  21  12   4        2.34       14.71     12.31 o 
  22  12   4      272.87      237.55     21.76 o 
 -21  13   4       42.68       38.98     15.01 o 
 -20  13   4        4.23        9.23     12.78 o 
 -19  13   4        3.28        7.81     11.91 o 
 -18  13   4       77.15       95.00     16.75 o 
 -17  13   4       47.95       46.19     19.51 o 
 -16  13   4        8.73        7.42     12.34 o 
 -15  13   4      377.87      362.49     22.39 o 
 -14  13   4       25.16       22.93     11.61 o 
 -13  13   4      319.71      354.48     29.35 o 
 -12  13   4      201.46      186.75     22.82 o 
 -11  13   4       30.71       25.82     10.27 o 
 -10  13   4      386.05      364.40     21.31 o 
  -9  13   4      133.79      125.04     13.90 o 
  -8  13   4      130.38      132.87     17.98 o 
  -7  13   4      226.01      204.08     18.16 o 
  -6  13   4       44.34       36.73      8.65 o 
  -5  13   4      149.43      162.50     12.76 o 
  -4  13   4      112.39       89.02      9.60 o 
  -3  13   4      108.76      101.37     10.15 o 
  -2  13   4        9.13        3.20      6.54 o 
  -1  13   4      454.32      486.43     19.20 o 
   0  13   4       37.79       40.12      8.04 o 
   1  13   4      898.84      893.66     24.45 o 
   2  13   4      203.88      221.19     13.60 o 
   3  13   4       13.92        8.95      7.42 o 
   4  13   4        4.57       14.22      7.16 o 
   5  13   4       66.76       82.42      9.32 o 
   6  13   4        9.08       19.54      7.08 o 
   7  13   4      745.57      845.78     22.35 o 
   8  13   4      280.49      276.32     14.13 o 
   9  13   4      968.56     1089.62     27.16 o 
  10  13   4       12.45       14.98      7.75 o 
  11  13   4      134.38      137.50     13.09 o 
  12  13   4       25.95       28.81      9.16 o 
  13  13   4       84.90       78.21     11.39 o 
  14  13   4      221.79      221.25     16.87 o 
  15  13   4        0.06        3.94      9.24 o 
  16  13   4       27.20       34.07     14.20 o 
  17  13   4       15.23       29.27     12.34 o 
  18  13   4       62.10       43.52     13.36 o 
  19  13   4       60.46       55.49     14.21 o 
  20  13   4       68.55       35.18     13.64 o 
  21  13   4        0.08        9.67     18.46 o 
 -19  14   4      204.92      208.20     25.32 o 
 -18  14   4      129.81      135.94     19.01 o 
 -17  14   4       12.03       16.84     12.05 o 
 -16  14   4       11.95       26.89     12.68 o 
 -15  14   4      133.56      151.07     16.07 o 
 -14  14   4       12.41        6.91     10.07 o 
 -13  14   4        7.72       -3.26     10.70 o 
 -12  14   4       21.64       22.09     11.76 o 
 -11  14   4      121.43      108.39     16.03 o 
 -10  14   4       32.85       30.27     12.34 o 
  -9  14   4       20.34       18.85     10.36 o 
  -8  14   4      332.36      343.04     20.60 o 
  -7  14   4      597.76      628.28     41.76 o 
  -6  14   4        0.54        6.88      9.09 o 
  -5  14   4      573.55      588.03     31.44 o 
  -4  14   4      225.33      212.17     16.39 o 
  -3  14   4        0.03        4.85      8.00 o 
  -2  14   4       42.58       36.90      9.62 o 
  -1  14   4        3.95        4.34      7.91 o 
   0  14   4       25.08       17.19      8.59 o 
   1  14   4      684.75      778.99     32.09 o 
   2  14   4        2.38        7.86      8.27 o 
   3  14   4      681.30      732.33     23.97 o 
   4  14   4       18.63       19.70      9.98 o 
   5  14   4        8.04       12.31      8.22 o 
   6  14   4      102.39       83.81     10.91 o 
   7  14   4      117.41      132.56     12.24 o 
   8  14   4       31.25       28.83      8.55 o 
   9  14   4       77.97       52.78     10.42 o 
  10  14   4       24.75       17.37      9.14 o 
  11  14   4        6.67        3.91      9.32 o 
  12  14   4       17.18       14.43      9.99 o 
  13  14   4       44.71       27.78     10.81 o 
  14  14   4      106.38      109.57     14.64 o 
  15  14   4      199.65      218.51     27.95 o 
  16  14   4      131.59       99.17     16.30 o 
  17  14   4      217.08      175.31     18.91 o 
  18  14   4       18.69       -7.31     11.38 o 
  19  14   4        1.70       -1.19     18.69 o 
 -17  15   4       69.16       38.30     28.26 o 
 -16  15   4        2.15       -1.82     12.15 o 
 -15  15   4        1.08       -6.50     11.37 o 
 -14  15   4       14.90       18.73     12.14 o 
 -13  15   4      439.69      525.74     27.95 o 
 -12  15   4        2.85       14.59     10.66 o 
 -11  15   4       69.60       76.16     13.13 o 
 -10  15   4      227.78      241.99     19.79 o 
  -9  15   4      462.34      539.38     40.29 o 
  -8  15   4       17.68       10.70     10.05 o 
  -7  15   4       87.66       60.67     11.55 o 
  -6  15   4       53.20       61.44     11.65 o 
  -5  15   4      162.31      138.09     14.05 o 
  -4  15   4       61.39       54.07     10.86 o 
  -3  15   4        0.23        4.93      8.64 o 
  -2  15   4      357.14      350.73     18.25 o 
  -1  15   4       17.71        6.87      8.50 o 
   0  15   4       17.66       19.26      8.53 o 
   1  15   4        0.02        8.03      8.45 o 
   2  15   4      223.72      203.00     18.13 o 
   3  15   4       18.20       13.03      8.83 o 
   4  15   4       12.12       18.91      8.92 o 
   5  15   4       81.46       87.69     11.63 o 
   6  15   4      152.28      149.40     13.67 o 
   7  15   4      161.98      153.46     16.21 o 
   8  15   4        5.11       14.52     10.85 o 
   9  15   4        6.66        3.95      9.69 o 
  10  15   4        2.24       14.47     10.16 o 
  11  15   4       38.25       41.53     12.82 o 
  12  15   4       42.43       32.06     12.26 o 
  13  15   4      331.42      348.30     22.86 o 
  14  15   4      196.85      183.20     23.81 o 
  15  15   4        1.81       14.79     13.09 o 
  16  15   4        7.65       11.02     12.87 o 
 -14  16   4        8.64       -0.12     24.19 o 
 -13  16   4       24.57       38.27     13.69 o 
 -12  16   4       82.28       86.47     15.97 o 
 -11  16   4       89.26      104.00     16.31 o 
 -10  16   4        3.06        5.38     11.63 o 
  -9  16   4      270.70      249.74     26.43 o 
  -8  16   4        7.57       -2.51     11.36 o 
  -7  16   4      151.27      135.07     17.31 o 
  -6  16   4       33.96       24.63     11.83 o 
  -5  16   4      420.99      414.64     29.75 o 
  -4  16   4      138.56      144.35     15.73 o 
  -3  16   4      233.08      227.73     18.18 o 
  -2  16   4        0.03       10.24     10.16 o 
  -1  16   4      351.36      367.38     20.49 o 
   0  16   4       45.11       39.61     11.03 o 
   1  16   4        5.27       11.88      9.90 o 
   2  16   4       14.00       14.01      9.92 o 
   3  16   4       15.91       11.07      9.92 o 
   4  16   4       38.32       33.23     11.14 o 
   5  16   4       41.62       30.83     13.16 o 
   6  16   4        0.36       11.14     12.38 o 
   7  16   4        1.53       13.19     13.45 o 
   8  16   4      203.90      217.92     23.04 o 
   9  16   4       30.18       49.48     15.32 o 
  10  16   4       68.45       79.19     17.48 o 
  11  16   4       17.24       17.94     12.93 o 
  12  16   4       27.63       27.21     13.57 o 
  13  16   4       47.04       52.59     14.64 o 
  -9  17   4      669.63      769.48     99.47 o 
  -8  17   4       80.20       58.48     15.13 o 
  -7  17   4        0.77       -9.04     12.04 o 
  -6  17   4       44.84       58.32     14.67 o 
  -5  17   4        0.77        2.47     11.49 o 
  -4  17   4       86.08       79.51     14.75 o 
  -3  17   4      290.38      289.99     22.02 o 
  -2  17   4      437.10      434.31     25.72 o 
  -1  17   4       18.48       14.20     11.94 o 
   0  17   4      247.57      295.59     22.34 o 
   1  17   4        5.03        1.30     10.96 o 
   2  17   4       85.52       41.93     15.74 o 
   3  17   4        0.72       -0.21     11.44 o 
   4  17   4       82.01       66.87     16.79 o 
   5  17   4      381.44      410.97     38.27 o 
   6  17   4       90.80      122.10     19.57 o 
   7  17   4      902.69     1204.38     46.26 o 
   8  17   4       92.09       74.75     17.72 o 
   9  17   4       31.09        0.39     31.65 o 
 -30   1   5        8.33        4.40     20.55 o 
 -29   1   5       87.96       79.57     24.88 o 
 -28   1   5      312.81      341.22     89.26 o 
 -27   1   5       62.00       49.34     15.41 o 
 -26   1   5        8.77       10.03     11.87 o 
 -25   1   5       14.93        2.30     13.75 o 
 -24   1   5       24.67       32.95     12.17 o 
 -23   1   5      185.43      198.17     26.93 o 
 -22   1   5      381.19      418.89     24.25 o 
 -21   1   5       26.14       39.24     13.78 o 
 -20   1   5     1053.48     1026.23     34.44 o 
 -19   1   5       21.77       11.68      7.70 o 
 -18   1   5       30.38       26.82      7.93 o 
 -17   1   5      551.34      530.34     20.66 o 
 -16   1   5        4.55       -4.75      4.75 o 
 -15   1   5       34.95       27.15      5.55 o 
 -14   1   5      103.34       92.06      7.77 o 
 -13   1   5      217.08      211.78      9.67 o 
 -12   1   5      994.61     1020.33     19.70 o 
 -11   1   5     3041.83     3119.04     45.83 o 
 -10   1   5      202.92      197.37      6.77 o 
  -9   1   5     2070.63     2147.08     25.79 o 
  -8   1   5      535.16      604.39      8.67 o 
  -7   1   5      147.92      162.80      4.93 o 
  -6   1   5     1297.44     1293.28     14.38 o 
  -5   1   5       93.78       95.77      3.62 o 
  -4   1   5     1594.97     1635.92     18.37 o 
  -3   1   5       43.83       46.59      3.20 o 
  -2   1   5       39.99       55.49      3.81 o 
  -1   1   5      351.76      442.26     10.34 o 
   0   1   5      480.46      444.33      7.85 o 
   1   1   5     1039.96     1166.65     15.15 o 
   2   1   5     3841.76     4132.60     39.00 o 
   3   1   5        5.01        4.91      1.42 o 
   4   1   5      443.21      443.20      6.66 o 
   5   1   5     1508.38     1473.65     14.08 o 
   6   1   5      939.85      921.68     10.17 o 
   7   1   5      396.06      437.60      6.99 o 
   8   1   5      444.38      442.29      7.45 o 
   9   1   5      106.47      103.34      4.20 o 
  10   1   5      144.64      134.29      5.80 o 
  11   1   5      735.65      764.80     12.99 o 
  12   1   5     1237.15     1176.23     20.04 o 
  13   1   5       34.34       24.29      3.98 o 
  14   1   5       24.65       10.17      4.07 o 
  15   1   5      702.04      624.37     18.96 o 
  16   1   5     1505.38     1423.69     38.96 o 
  17   1   5      746.43      698.27     19.17 o 
  18   1   5      517.77      532.02     20.93 o 
  19   1   5      163.23      156.82     11.20 o 
  20   1   5       51.62       57.01      9.01 o 
  21   1   5      127.65      125.70     11.78 o 
  22   1   5      124.97      102.83     11.12 o 
  23   1   5       80.48       89.73     15.93 o 
  24   1   5      128.63      104.60     17.94 o 
  25   1   5        0.62       -4.00      8.71 o 
  26   1   5      135.22      140.92     15.50 o 
  27   1   5       52.12       42.08     12.22 o 
  28   1   5      347.02      440.85     46.99 o 
  29   1   5       11.43       10.29     10.85 o 
  30   1   5        5.47      -11.46     22.52 o 
 -30   2   5       14.78       19.89     22.56 o 
 -29   2   5        5.82       20.63     21.49 o 
 -28   2   5       41.61       29.04     20.61 o 
 -27   2   5       45.41       37.70     15.81 o 
 -26   2   5        3.23        0.44     11.95 o 
 -25   2   5      354.48      355.47     38.18 o 
 -24   2   5       86.62       52.07     13.14 o 
 -23   2   5       31.44       37.74     11.68 o 
 -22   2   5        5.86       -3.96      8.80 o 
 -21   2   5      172.85      190.39     20.08 o 
 -20   2   5      413.23      416.29     22.68 o 
 -19   2   5       97.13       86.91     12.30 o 
 -18   2   5      189.09      213.16     15.81 o 
 -17   2   5       43.93       38.97      8.52 o 
 -16   2   5      279.75      245.93     12.52 o 
 -15   2   5        5.45        7.31      4.43 o 
 -14   2   5     1247.56     1258.69     30.49 o 
 -13   2   5       14.59       15.69      4.31 o 
 -12   2   5      783.79      757.96     16.49 o 
 -11   2   5      495.04      532.52     14.46 o 
 -10   2   5      422.30      433.79     10.09 o 
  -9   2   5      482.57      391.06      7.57 o 
  -8   2   5     1035.41     1024.92     12.84 o 
  -7   2   5      206.81      240.19      4.74 o 
  -6   2   5     1304.17     1374.69     18.47 o 
  -5   2   5      468.97      442.05      8.04 o 
  -4   2   5      138.50      137.80      4.54 o 
  -3   2   5     1949.46     2014.65     21.48 o 
  -2   2   5     4292.97     4718.24     54.68 o 
  -1   2   5        4.61       12.17      1.96 o 
   0   2   5       20.56       13.46      2.02 o 
   1   2   5      197.75      190.52      4.83 o 
   2   2   5     7807.50     8600.92     75.18 o 
   3   2   5     1745.49     1972.33     19.73 o 
   4   2   5      108.39      119.47      3.07 o 
   5   2   5      960.97     1009.06     10.33 o 
   6   2   5       33.75       50.61      2.42 o 
   7   2   5        5.73        8.55      1.98 o 
   8   2   5     2161.90     2162.70     23.35 o 
   9   2   5      559.49      520.21     11.04 o 
  10   2   5     2420.76     2382.45     29.83 o 
  11   2   5      338.20      309.50      8.83 o 
  12   2   5        0.09        1.97      2.92 o 
  13   2   5      451.54      451.23     11.79 o 
  14   2   5      399.19      389.32     11.89 o 
  15   2   5       15.80        9.01      4.41 o 
  16   2   5      360.97      358.43     13.09 o 
  17   2   5      336.41      335.27     15.95 o 
  18   2   5       78.60       68.22      8.13 o 
  19   2   5      655.01      738.38     29.29 o 
  20   2   5      454.47      465.30     17.91 o 
  21   2   5      304.57      293.05     16.96 o 
  22   2   5       14.83        7.24      8.39 o 
  23   2   5       41.40       48.45     13.51 o 
  24   2   5      138.55      155.85     19.92 o 
  25   2   5       63.51       49.24     11.40 o 
  26   2   5        0.27        1.97      9.80 o 
  27   2   5       57.81       60.95     13.33 o 
  28   2   5      111.43      120.19     23.84 o 
  29   2   5        0.01       11.55     11.49 o 
 -29   3   5      142.97      198.08     33.37 o 
 -28   3   5       82.64       37.93     22.44 o 
 -27   3   5       19.32       13.28     18.67 o 
 -26   3   5       31.08       25.81     13.97 o 
 -25   3   5        1.63        1.11     11.94 o 
 -24   3   5       20.52       16.79     11.30 o 
 -23   3   5      368.89      385.38     28.99 o 
 -22   3   5      120.32      131.89     15.92 o 
 -21   3   5      184.03      199.01     17.76 o 
 -20   3   5      504.03      468.94     32.69 o 
 -19   3   5      104.24       89.34     18.35 o 
 -18   3   5       25.46       22.77      8.53 o 
 -17   3   5      265.52      267.16     16.98 o 
 -16   3   5      103.90       81.75      8.50 o 
 -15   3   5        0.75        1.71      4.67 o 
 -14   3   5       36.25       43.17      5.53 o 
 -13   3   5     1522.87     1547.49     43.28 o 
 -12   3   5        3.34        3.98      3.64 o 
 -11   3   5      208.85      188.04      7.57 o 
 -10   3   5      154.82      138.12      6.21 o 
  -9   3   5       76.08       89.52      4.99 o 
  -8   3   5        2.51        3.92      2.26 o 
  -7   3   5     1938.68     1902.34     19.90 o 
  -6   3   5     1017.01     1019.32     15.75 o 
  -5   3   5      106.40      102.80      3.76 o 
  -4   3   5      147.08      140.89      5.63 o 
  -3   3   5      537.26      518.03      8.70 o 
  -2   3   5     1961.71     2111.22     26.83 o 
  -1   3   5      480.94      431.08     10.70 o 
   0   3   5      142.82      213.98      5.92 o 
   1   3   5      163.84      273.92      5.99 o 
   2   3   5      863.28      902.72     14.18 o 
   3   3   5      155.49      130.89      3.40 o 
   4   3   5      106.28      116.89      3.35 o 
   5   3   5     1433.04     1398.45     17.08 o 
   6   3   5      412.01      416.75      8.77 o 
   7   3   5      979.86     1019.36     14.90 o 
   8   3   5        0.04        3.63      2.37 o 
   9   3   5     4044.34     3957.56     45.29 o 
  10   3   5      354.64      375.58      9.28 o 
  11   3   5      209.08      194.92      7.47 o 
  12   3   5      274.01      268.42     10.90 o 
  13   3   5      116.13      117.96      7.81 o 
  14   3   5      183.49      156.46      8.40 o 
  15   3   5      460.04      431.66     17.49 o 
  16   3   5      494.05      472.14     14.23 o 
  17   3   5      177.29      157.21      9.74 o 
  18   3   5      219.62      194.77     15.69 o 
  19   3   5      165.36      166.13     14.13 o 
  20   3   5      113.35       90.95      9.85 o 
  21   3   5       79.57       73.65      9.87 o 
  22   3   5       67.89       62.11     13.56 o 
  23   3   5      631.05      702.42     39.89 o 
  24   3   5       69.42       82.71     13.69 o 
  25   3   5      240.23      253.56     18.84 o 
  26   3   5       45.72       32.96     10.52 o 
  27   3   5       83.46       83.59     13.34 o 
  28   3   5        3.07        9.94     10.60 o 
  29   3   5        0.76       -2.57     12.45 o 
 -29   4   5       75.90       65.03     32.42 o 
 -28   4   5       35.97       25.84     20.36 o 
 -27   4   5      533.88      581.53     46.13 o 
 -26   4   5       99.64       66.13     16.55 o 
 -25   4   5      207.79      196.46     21.41 o 
 -24   4   5       73.64       53.18     14.77 o 
 -23   4   5      102.77       82.11     15.27 o 
 -22   4   5        8.66        7.22      9.68 o 
 -21   4   5      678.95      789.09     32.76 o 
 -20   4   5        0.24        6.83      8.25 o 
 -19   4   5      164.45      144.28     14.63 o 
 -18   4   5     1263.49     1327.65     42.07 o 
 -17   4   5      731.66      745.70     25.78 o 
 -16   4   5     1132.04     1169.78     27.72 o 
 -15   4   5     1201.66     1196.35     26.02 o 
 -14   4   5      321.13      335.86     12.91 o 
 -13   4   5       51.43       41.24      6.64 o 
 -12   4   5      341.76      338.47     16.86 o 
 -11   4   5       31.86       22.55      3.92 o 
 -10   4   5      575.25      584.83     15.30 o 
  -9   4   5     3867.67     3915.45     55.25 o 
  -8   4   5      988.81      925.66     16.42 o 
  -7   4   5     2172.37     2193.18     36.16 o 
  -6   4   5      175.43      172.33      5.34 o 
  -5   4   5     3717.11     3744.69     61.73 o 
  -4   4   5        0.03        3.40      1.74 o 
  -3   4   5      156.45      147.85      3.76 o 
  -2   4   5      833.19      868.82     17.22 o 
  -1   4   5     1072.67     1189.54     22.33 o 
   0   4   5        0.25       -0.01      1.56 o 
   1   4   5     5728.31     6034.79     86.56 o 
   2   4   5     1216.30     1317.84     20.84 o 
   3   4   5     1518.47     1451.71     25.11 o 
   4   4   5        8.78        8.39      2.49 o 
   5   4   5     4204.94     4171.80     48.52 o 
   6   4   5     2286.70     2159.09     28.41 o 
   7   4   5     1530.18     1503.42     20.76 o 
   8   4   5      100.11      102.80      5.69 o 
   9   4   5      713.88      668.03     12.93 o 
  10   4   5      318.41      278.44      8.70 o 
  11   4   5      299.86      244.51      8.61 o 
  12   4   5      307.72      339.96     10.77 o 
  13   4   5      437.00      421.83     13.26 o 
  14   4   5       36.14       34.10      5.14 o 
  15   4   5      553.83      512.64     14.78 o 
  16   4   5      374.52      390.34     14.86 o 
  17   4   5     1339.05     1363.40     27.63 o 
  18   4   5      385.31      392.92     14.35 o 
  19   4   5        5.14        2.80      6.20 o 
  20   4   5        5.41       -2.13      6.34 o 
  21   4   5      331.90      317.19     16.13 o 
  22   4   5      154.50      141.44     18.20 o 
  23   4   5      350.36      382.57     27.63 o 
  24   4   5      437.24      494.92     21.23 o 
  25   4   5       97.89       68.04     12.07 o 
  26   4   5       68.63       68.21     14.06 o 
  27   4   5      260.37      296.66     22.41 o 
  28   4   5       16.99       15.87     12.60 o 
  29   4   5       52.89       50.76     15.09 o 
 -29   5   5       48.26       52.70     25.43 o 
 -28   5   5       12.58       18.28     25.13 o 
 -27   5   5      267.58      243.73     34.07 o 
 -26   5   5        2.43        8.08     15.20 o 
 -25   5   5      468.61      585.87     56.07 o 
 -24   5   5      843.71      907.42     50.85 o 
 -23   5   5      124.83      109.52     16.66 o 
 -22   5   5      138.36      129.23     23.07 o 
 -21   5   5        0.98        5.66      9.92 o 
 -20   5   5      384.06      459.55     25.34 o 
 -19   5   5        0.66        1.30      8.13 o 
 -18   5   5        6.93       11.86      7.02 o 
 -17   5   5      110.70      110.38     11.19 o 
 -16   5   5      120.00      107.66     10.23 o 
 -15   5   5      103.52      104.98      8.25 o 
 -14   5   5       56.77       42.88      7.22 o 
 -13   5   5     1414.99     1375.90     27.33 o 
 -12   5   5      351.96      327.33     18.22 o 
 -11   5   5     2734.25     2680.52     38.64 o 
 -10   5   5     2492.82     2521.95     36.39 o 
  -9   5   5     1627.40     1634.08     29.50 o 
  -8   5   5     1240.34     1178.90     19.14 o 
  -7   5   5        1.54       -1.19      2.49 o 
  -6   5   5      989.52      988.08     15.00 o 
  -5   5   5      181.09      180.90      6.39 o 
  -4   5   5      100.41       81.00      5.13 o 
  -3   5   5     1174.67     1214.10     17.60 o 
  -2   5   5      760.55      811.43     16.07 o 
  -1   5   5      361.46      322.16      8.92 o 
   0   5   5      211.96      242.61      8.25 o 
   1   5   5      624.61      613.47     11.91 o 
   2   5   5      600.04      635.72     14.14 o 
   3   5   5      637.44      619.76     14.98 o 
   4   5   5     1114.19     1115.76     17.22 o 
   5   5   5        0.21        2.24      2.36 o 
   6   5   5     1692.91     1688.23     24.35 o 
   7   5   5       37.32       15.35      3.09 o 
   8   5   5        3.54        1.79      2.80 o 
   9   5   5      809.04      817.22     16.50 o 
  10   5   5     1113.52      997.42     19.37 o 
  11   5   5      798.23      782.25     16.16 o 
  12   5   5       40.26       36.58      5.16 o 
  13   5   5       14.77       11.44      4.32 o 
  14   5   5      109.39       94.23      7.39 o 
  15   5   5       78.59       76.25      7.19 o 
  16   5   5      371.37      391.41     14.99 o 
  17   5   5      177.05      146.82     10.06 o 
  18   5   5      166.30      166.93     10.89 o 
  19   5   5      323.27      318.36     14.68 o 
  20   5   5       76.20       59.81     10.43 o 
  21   5   5      128.11       99.72     12.66 o 
  22   5   5        3.49        4.10     10.54 o 
  23   5   5       13.47       14.36      9.23 o 
  24   5   5       19.63       24.57     10.57 o 
  25   5   5       11.24       10.78     11.01 o 
  26   5   5        0.95        0.52     11.22 o 
  27   5   5       17.67       14.16     12.39 o 
  28   5   5        6.92       16.15     12.95 o 
 -28   6   5       91.65      122.75     28.49 o 
 -27   6   5       70.54       39.37     21.95 o 
 -26   6   5      340.32      357.95     39.30 o 
 -25   6   5       20.00       15.93     15.75 o 
 -24   6   5      558.84      591.72     32.66 o 
 -23   6   5       21.33       12.34     11.33 o 
 -22   6   5       89.95       75.42     14.76 o 
 -21   6   5      151.03      104.90     15.57 o 
 -20   6   5       90.14       70.79     12.08 o 
 -19   6   5       12.96       20.17      7.66 o 
 -18   6   5       11.61        7.68      6.70 o 
 -17   6   5      327.24      335.25     15.76 o 
 -16   6   5        7.65        7.74      6.03 o 
 -15   6   5        4.11        1.23      5.17 o 
 -14   6   5       69.54       55.19      7.16 o 
 -13   6   5      172.27      139.41     12.45 o 
 -12   6   5     1983.17     2029.45     35.29 o 
 -11   6   5     1142.29     1148.37     22.21 o 
 -10   6   5     1069.37     1020.81     20.21 o 
  -9   6   5        2.63        1.04      3.58 o 
  -8   6   5      517.14      471.71     12.41 o 
  -7   6   5      273.11      261.71      8.46 o 
  -6   6   5      134.41      129.61      6.92 o 
  -5   6   5       41.62       40.19      3.79 o 
  -4   6   5     1941.80     1993.59     44.27 o 
  -3   6   5      152.97      148.64      7.11 o 
  -2   6   5      676.01      703.60     14.50 o 
  -1   6   5       65.61       57.22      5.13 o 
   0   6   5       52.14       60.09      4.40 o 
   1   6   5        0.64        0.69      2.46 o 
   2   6   5       57.47       54.67      4.39 o 
   3   6   5     1366.74     1426.15     30.75 o 
   4   6   5        0.37        2.13      2.75 o 
   5   6   5      355.64      352.23      9.89 o 
   6   6   5        9.05       13.17      3.27 o 
   7   6   5      171.14      184.09      9.16 o 
   8   6   5      886.08      881.75     16.59 o 
   9   6   5      107.82       95.20      6.09 o 
  10   6   5     1889.18     1887.44     35.44 o 
  11   6   5       34.67       36.49      5.27 o 
  12   6   5     1550.47     1520.02     26.70 o 
  13   6   5        2.29        0.83      4.16 o 
  14   6   5        3.98        7.40      4.47 o 
  15   6   5       69.82       50.01      6.75 o 
  16   6   5      426.74      422.16     15.36 o 
  17   6   5      200.25      205.75     11.95 o 
  18   6   5      584.59      562.95     31.05 o 
  19   6   5      147.08      180.34     12.11 o 
  20   6   5      603.71      613.54     28.34 o 
  21   6   5       42.61       37.65     12.34 o 
  22   6   5        0.24       16.99     13.43 o 
  23   6   5       51.51       61.19     12.32 o 
  24   6   5      241.00      281.63     27.01 o 
  25   6   5        8.13        6.33     10.80 o 
  26   6   5       45.68       51.17     13.99 o 
  27   6   5       20.82       16.99     12.65 o 
  28   6   5        1.58        7.56     14.37 o 
 -27   7   5       12.05       52.98     19.09 o 
 -26   7   5        6.88       21.78     16.47 o 
 -25   7   5      105.96      105.84     20.75 o 
 -24   7   5       22.16       43.51     13.26 o 
 -23   7   5        1.20        6.43     10.79 o 
 -22   7   5        0.93        5.37      9.74 o 
 -21   7   5      487.93      525.08     29.28 o 
 -20   7   5     1284.02     1364.93     34.47 o 
 -19   7   5      156.77      164.65     15.32 o 
 -18   7   5     4372.60     4944.30     83.93 o 
 -17   7   5      701.04      701.32     22.81 o 
 -16   7   5        5.36       -5.28      6.31 o 
 -15   7   5      394.83      367.04     17.45 o 
 -14   7   5       21.66       11.26      6.38 o 
 -13   7   5       34.70       21.70      5.82 o 
 -12   7   5      355.28      352.64     12.84 o 
 -11   7   5       10.43        5.65      4.42 o 
 -10   7   5      484.80      481.11     14.64 o 
  -9   7   5      271.86      268.09     10.55 o 
  -8   7   5       60.62       48.02      5.20 o 
  -7   7   5      154.54      123.09      7.22 o 
  -6   7   5      326.77      332.61      9.76 o 
  -5   7   5     1358.78     1418.25     24.30 o 
  -4   7   5     4764.59     4768.48    102.51 o 
  -3   7   5     1444.17     1465.37     24.30 o 
  -2   7   5     3508.20     3582.94     95.08 o 
  -1   7   5        1.18       -2.69      3.15 o 
   0   7   5     1309.51     1280.50     22.11 o 
   1   7   5        2.14       -1.90      2.99 o 
   2   7   5     3080.23     3063.28     53.84 o 
   3   7   5      107.04      107.89      6.11 o 
   4   7   5     4817.97     4868.06     81.16 o 
   5   7   5       72.82       83.20      5.94 o 
   6   7   5       27.23       18.85      3.80 o 
   7   7   5      491.46      500.50     12.15 o 
   8   7   5       94.89       79.13      6.08 o 
   9   7   5        8.96        9.19      4.11 o 
  10   7   5      680.00      693.17     16.53 o 
  11   7   5      216.26      230.88     11.91 o 
  12   7   5      106.20       64.27      6.40 o 
  13   7   5      325.44      309.24     12.88 o 
  14   7   5        2.52        1.56      4.90 o 
  15   7   5      533.02      577.48     21.60 o 
  16   7   5       11.74       18.20      6.21 o 
  17   7   5       92.85       74.75      8.75 o 
  18   7   5      999.46     1087.91     31.52 o 
  19   7   5       15.13        8.03      6.87 o 
  20   7   5      324.05      316.57     22.36 o 
  21   7   5      563.67      582.42     32.87 o 
  22   7   5       83.68       69.78     13.37 o 
  23   7   5        3.95        8.14     10.71 o 
  24   7   5      153.92      154.51     17.43 o 
  25   7   5        0.40        5.04     11.33 o 
  26   7   5      801.25      930.06     61.82 o 
  27   7   5       10.78       -1.06     12.27 o 
 -26   8   5      291.57      323.18     32.87 o 
 -25   8   5       32.72       18.18     15.90 o 
 -24   8   5        4.56       15.34     15.72 o 
 -23   8   5       22.00       29.76     14.08 o 
 -22   8   5       99.94      101.33     14.11 o 
 -21   8   5       27.49       17.65      9.38 o 
 -20   8   5      104.38      105.46     12.49 o 
 -19   8   5      805.65      851.36     29.35 o 
 -18   8   5      493.85      494.41     22.52 o 
 -17   8   5      379.07      431.45     20.89 o 
 -16   8   5        7.13        6.62      7.28 o 
 -15   8   5      768.74      736.75     24.97 o 
 -14   8   5       38.20       33.20      8.02 o 
 -13   8   5       16.00       11.62      6.11 o 
 -12   8   5      183.53      202.80     13.06 o 
 -11   8   5     1088.64     1133.30     29.13 o 
 -10   8   5      536.96      539.58     15.67 o 
  -9   8   5       89.64       97.93      7.80 o 
  -8   8   5      307.01      290.30     16.38 o 
  -7   8   5        0.09        0.94      3.82 o 
  -6   8   5       13.04       13.73      4.02 o 
  -5   8   5      214.09      222.03     12.62 o 
  -4   8   5     3836.18     3974.18     85.30 o 
  -3   8   5       43.41       20.32      4.43 o 
  -2   8   5     2949.41     3007.63     61.48 o 
  -1   8   5       33.48       13.60      4.21 o 
   0   8   5      627.94      737.76     29.04 o 
   1   8   5        1.64        4.98      3.74 o 
   2   8   5     1061.34     1060.18     20.09 o 
   3   8   5       43.45       37.25      4.83 o 
   4   8   5      215.85      224.20      9.32 o 
   5   8   5      340.95      306.16     11.48 o 
   6   8   5       11.18       13.82      4.15 o 
   7   8   5      624.42      642.19     20.06 o 
   8   8   5       17.39       12.77      4.34 o 
   9   8   5       59.84       55.27      6.33 o 
  10   8   5     1028.87      974.03     21.51 o 
  11   8   5      159.10      147.95      9.56 o 
  12   8   5     1993.83     2038.39     35.89 o 
  13   8   5       73.49       65.84      7.84 o 
  14   8   5       24.98       10.85      5.59 o 
  15   8   5       16.48       11.84      6.00 o 
  16   8   5       28.04       25.50      7.04 o 
  17   8   5      165.33      144.74     11.31 o 
  18   8   5       29.95       24.99      8.32 o 
  19   8   5       13.73        7.00      9.15 o 
  20   8   5       70.18       45.11     20.52 o 
  21   8   5       32.05       30.27     10.98 o 
  22   8   5       43.39       57.14     12.22 o 
  23   8   5       41.22       33.59     12.51 o 
  24   8   5        6.99      -10.38     10.38 o 
  25   8   5      158.01      151.90     19.12 o 
  26   8   5       32.16       42.20     14.21 o 
 -25   9   5      174.22      172.74     31.15 o 
 -24   9   5       21.50       30.21     17.97 o 
 -23   9   5      122.22       75.78     19.18 o 
 -22   9   5      162.38      138.25     26.78 o 
 -21   9   5        0.15       11.11     11.26 o 
 -20   9   5       53.66       40.11     10.38 o 
 -19   9   5       11.17       13.66      8.77 o 
 -18   9   5        6.56        5.08      7.61 o 
 -17   9   5      530.54      568.92     22.58 o 
 -16   9   5      442.94      439.91     19.73 o 
 -15   9   5       21.27       22.05      7.60 o 
 -14   9   5       10.04       10.71      6.96 o 
 -13   9   5      342.02      271.45     21.79 o 
 -12   9   5      174.53      171.61     11.64 o 
 -11   9   5     1551.85     1641.69     32.22 o 
 -10   9   5      193.70      165.01     10.29 o 
  -9   9   5       69.16       64.30     10.20 o 
  -8   9   5        0.88        5.09      4.36 o 
  -7   9   5      308.09      306.11     12.25 o 
  -6   9   5       72.65       64.87      6.44 o 
  -5   9   5     1610.06     1729.83     33.13 o 
  -4   9   5      241.01      235.39     10.15 o 
  -3   9   5      469.19      457.58     14.81 o 
  -2   9   5      389.24      420.77     16.89 o 
  -1   9   5     1552.16     1510.98     44.05 o 
   0   9   5     2623.67     2885.49     67.51 o 
   1   9   5      497.10      465.82     17.51 o 
   2   9   5       12.05        6.08      4.08 o 
   3   9   5       25.73       15.71      4.33 o 
   4   9   5      824.23      833.91     24.83 o 
   5   9   5      394.61      376.54     15.08 o 
   6   9   5      405.26      384.04     13.97 o 
   7   9   5        0.32        7.36      4.37 o 
   8   9   5      663.95      669.94     17.46 o 
   9   9   5      256.46      239.34     13.11 o 
  10   9   5       38.53       28.92      5.91 o 
  11   9   5     1953.32     1978.68     35.55 o 
  12   9   5      498.10      527.49     17.33 o 
  13   9   5       57.03       59.01      7.85 o 
  14   9   5      267.71      257.10     13.49 o 
  15   9   5      305.09      327.39     15.30 o 
  16   9   5       24.48       21.05      7.22 o 
  17   9   5      902.56      946.10     27.70 o 
  18   9   5       18.40        9.60     10.75 o 
  19   9   5      821.73      878.79     40.15 o 
  20   9   5      161.26      170.76     17.69 o 
  21   9   5       88.42       78.69     13.27 o 
  22   9   5      315.60      314.62     22.63 o 
  23   9   5        9.35        3.59     11.08 o 
  24   9   5       94.37       81.52     15.36 o 
  25   9   5        1.18       -0.95     12.27 o 
 -24  10   5       25.14       35.76     18.64 o 
 -23  10   5       18.58       21.97     17.29 o 
 -22  10   5      228.53      181.88     25.29 o 
 -21  10   5      119.97      117.50     21.22 o 
 -20  10   5       61.77       60.89     13.68 o 
 -19  10   5       93.98       85.33     12.12 o 
 -18  10   5      345.07      400.71     20.70 o 
 -17  10   5      145.15      130.84     13.41 o 
 -16  10   5        6.52        5.41      7.94 o 
 -15  10   5      288.99      294.56     17.10 o 
 -14  10   5      123.68      125.27     13.37 o 
 -13  10   5       54.71       46.36      8.79 o 
 -12  10   5        0.16        5.92      6.33 o 
 -11  10   5      336.95      354.62     16.00 o 
 -10  10   5       61.88       37.47      7.32 o 
  -9  10   5        1.50       -2.52      5.25 o 
  -8  10   5     1248.05     1222.34     47.47 o 
  -7  10   5       64.28       45.22      6.59 o 
  -6  10   5      307.55      340.98     17.08 o 
  -5  10   5      307.87      270.51     13.30 o 
  -4  10   5        0.04       -1.47      4.51 o 
  -3  10   5      555.30      562.76     16.24 o 
  -2  10   5       81.63       82.77      9.17 o 
  -1  10   5        2.46        6.64      4.72 o 
   0  10   5      655.29      651.84     18.58 o 
   1  10   5       12.69        7.05      4.91 o 
   2  10   5       16.16        8.84      4.97 o 
   3  10   5     1263.00     1255.84     44.41 o 
   4  10   5        7.30        7.94      4.69 o 
   5  10   5      861.67      844.86     23.13 o 
   6  10   5       14.66        7.48      4.90 o 
   7  10   5      286.58      309.63     13.35 o 
   8  10   5      724.96      729.22     18.68 o 
   9  10   5       54.38       40.02      6.63 o 
  10  10   5      101.19       74.64      7.83 o 
  11  10   5       27.70       21.10      6.19 o 
  12  10   5      363.00      390.04     17.72 o 
  13  10   5       11.09       14.04      6.45 o 
  14  10   5     1012.30     1093.43     33.04 o 
  15  10   5       20.12       20.35      7.88 o 
  16  10   5      377.13      354.57     32.24 o 
  17  10   5      114.69      130.90     16.70 o 
  18  10   5       10.10       -0.64     11.25 o 
  19  10   5       24.35       13.00     11.27 o 
  20  10   5        1.15        7.16     10.35 o 
  21  10   5        0.06       -0.39     10.43 o 
  22  10   5        9.47        7.99     11.30 o 
  23  10   5        0.02       -1.03     11.22 o 
  24  10   5        1.40       -7.69     12.09 o 
 -23  11   5       86.68       64.40     20.74 o 
 -22  11   5       39.72       47.03     19.52 o 
 -21  11   5        0.02       13.25     15.03 o 
 -20  11   5       33.36       26.80     18.29 o 
 -19  11   5       54.58       65.55     18.48 o 
 -18  11   5        4.48       -0.12      9.84 o 
 -17  11   5        1.97        2.66      8.68 o 
 -16  11   5      152.16      138.36     13.77 o 
 -15  11   5       51.57       47.78     10.55 o 
 -14  11   5      302.78      299.27     17.54 o 
 -13  11   5       30.38       21.84      8.12 o 
 -12  11   5       27.10       17.85      7.35 o 
 -11  11   5        0.55       -4.25      6.44 o 
 -10  11   5        0.31        1.39      6.11 o 
  -9  11   5      834.14      825.66     44.92 o 
  -8  11   5      231.65      240.92     15.79 o 
  -7  11   5     1011.90     1026.48     25.81 o 
  -6  11   5       23.98       27.28      6.97 o 
  -5  11   5      157.22      137.80     10.67 o 
  -4  11   5        4.33        3.61      5.35 o 
  -3  11   5        0.25        1.98      5.47 o 
  -2  11   5      101.88      102.89     12.32 o 
  -1  11   5       20.09       13.73      5.34 o 
   0  11   5      171.87      169.77     10.49 o 
   1  11   5       81.69       72.83      7.68 o 
   2  11   5       44.61       31.19      6.21 o 
   3  11   5       27.48       16.36      5.78 o 
   4  11   5       83.50       69.13      8.04 o 
   5  11   5      519.54      479.96     15.68 o 
   6  11   5        5.82        8.77      5.25 o 
   7  11   5      580.07      643.84     18.36 o 
   8  11   5      179.40      181.34     12.13 o 
   9  11   5        0.25       -0.32      5.48 o 
  10  11   5        7.04       -2.47      5.63 o 
  11  11   5        9.25        5.08      5.93 o 
  12  11   5       10.63        5.13      6.21 o 
  13  11   5       25.76       25.70      7.92 o 
  14  11   5        0.80        3.45      7.48 o 
  15  11   5      232.30      242.51     21.20 o 
  16  11   5        3.59        4.63     11.08 o 
  17  11   5       67.28       45.20     11.98 o 
  18  11   5        1.26       -3.74     10.11 o 
  19  11   5        5.89       -4.02     10.21 o 
  20  11   5       13.73       16.00     11.45 o 
  21  11   5        0.57        7.65     11.89 o 
  22  11   5      145.58      146.79     21.38 o 
  23  11   5       23.39        5.82     14.46 o 
 -22  12   5      129.68      117.24     40.37 o 
 -21  12   5       38.97       39.79     19.82 o 
 -20  12   5      425.19      453.61     85.67 o 
 -19  12   5      253.49      221.83     26.72 o 
 -18  12   5       26.01       12.57     14.17 o 
 -17  12   5      294.73      313.02     29.93 o 
 -16  12   5       41.54       25.43     11.32 o 
 -15  12   5       90.00       88.17     12.34 o 
 -14  12   5       91.58       76.09     11.30 o 
 -13  12   5      128.03      117.73     12.14 o 
 -12  12   5       52.34       30.70      8.91 o 
 -11  12   5      222.72      211.20     14.33 o 
 -10  12   5        8.38        6.83      7.76 o 
  -9  12   5      187.33      177.74     14.20 o 
  -8  12   5       29.70       18.70      7.83 o 
  -7  12   5       12.99       17.52      6.98 o 
  -6  12   5      112.37      113.76     10.49 o 
  -5  12   5       66.90       48.66      8.62 o 
  -4  12   5      173.92      134.19     11.53 o 
  -3  12   5      573.40      621.54     20.16 o 
  -2  12   5       80.90       71.02      9.08 o 
  -1  12   5      900.13      981.54     24.82 o 
   0  12   5        3.33       -5.16      5.85 o 
   1  12   5      571.30      543.64     17.84 o 
   2  12   5      403.01      421.64     21.92 o 
   3  12   5      787.36      804.13     40.27 o 
   4  12   5        4.72        8.33      5.86 o 
   5  12   5      595.26      590.25     18.16 o 
   6  12   5        2.52        3.29      5.51 o 
   7  12   5      184.66      171.47     10.73 o 
   8  12   5       33.84       20.38      6.32 o 
   9  12   5      998.47     1088.00     25.01 o 
  10  12   5        8.56        8.85      6.99 o 
  11  12   5      225.69      236.29     20.05 o 
  12  12   5       22.38       11.51      8.36 o 
  13  12   5       79.11       63.28     12.07 o 
  14  12   5       25.58       29.72     12.50 o 
  15  12   5       68.16       40.98     13.76 o 
  16  12   5       20.71       22.30     12.52 o 
  17  12   5       66.94       45.23     12.57 o 
  18  12   5        3.91       13.21     11.36 o 
  19  12   5      214.90      237.87     20.69 o 
  20  12   5      205.93      250.63     23.12 o 
  21  12   5      136.09      136.59     19.83 o 
 -20  13   5        2.39      -10.30     15.84 o 
 -19  13   5      150.15      142.87     36.31 o 
 -18  13   5       71.80       40.97     16.97 o 
 -17  13   5       46.71       50.30     17.46 o 
 -16  13   5        0.52       21.60     15.27 o 
 -15  13   5       69.62       67.65     17.69 o 
 -14  13   5       74.24       85.72     15.60 o 
 -13  13   5       13.64       20.63     11.05 o 
 -12  13   5      612.89      633.36     27.87 o 
 -11  13   5      359.27      361.87     20.39 o 
 -10  13   5       35.86       25.87      9.75 o 
  -9  13   5      156.75      144.85     13.93 o 
  -8  13   5       52.00       30.21      9.31 o 
  -7  13   5      108.83       89.75     10.75 o 
  -6  13   5       18.60       17.38      8.04 o 
  -5  13   5      845.85      929.34     27.09 o 
  -4  13   5       92.74       92.48     10.92 o 
  -3  13   5      471.03      451.96     23.93 o 
  -2  13   5       36.59       20.02      7.69 o 
  -1  13   5       13.28       13.21      7.19 o 
   0  13   5       48.49       32.02      9.94 o 
   1  13   5        7.71        6.16      7.07 o 
   2  13   5       81.74       69.77      9.69 o 
   3  13   5       99.83       94.14      9.70 o 
   4  13   5      221.89      177.28     11.77 o 
   5  13   5       52.96       43.07      7.74 o 
   6  13   5        0.17        6.96      6.82 o 
   7  13   5      171.51      143.17     12.46 o 
   8  13   5       23.57       19.37      7.57 o 
   9  13   5      191.96      193.65     13.65 o 
  10  13   5      151.45      159.15     14.36 o 
  11  13   5      646.42      655.99     26.14 o 
  12  13   5        1.20        1.98     10.67 o 
  13  13   5      143.97      157.70     16.49 o 
  14  13   5       74.57       78.63     14.04 o 
  15  13   5       58.64       52.18     11.50 o 
  16  13   5       20.66        2.68     10.81 o 
  17  13   5      288.24      312.01     28.32 o 
  18  13   5        6.16       10.69     12.05 o 
  19  13   5      140.62      127.77     20.86 o 
  20  13   5       26.21       20.07     34.73 o 
 -18  14   5        0.02       -0.35     19.87 o 
 -17  14   5        8.47        6.86     15.70 o 
 -16  14   5        0.65       14.34     15.51 o 
 -15  14   5      126.42      103.65     26.64 o 
 -14  14   5       17.85       10.89     12.34 o 
 -13  14   5      494.86      491.96     37.91 o 
 -12  14   5      434.75      440.26     35.49 o 
 -11  14   5      170.21      175.14     19.82 o 
 -10  14   5      480.45      469.74     46.55 o 
  -9  14   5       13.34        2.70      9.79 o 
  -8  14   5      110.93      123.31     15.00 o 
  -7  14   5        1.57        6.29      9.31 o 
  -6  14   5       79.67       63.75     10.96 o 
  -5  14   5       10.40        6.10      8.26 o 
  -4  14   5      697.45      760.88     25.75 o 
  -3  14   5       67.55       48.10     10.48 o 
  -2  14   5       28.26       22.27      9.37 o 
  -1  14   5        0.12        1.22      7.76 o 
   0  14   5        3.51        9.47      8.29 o 
   1  14   5        2.16        3.98      8.27 o 
   2  14   5      455.51      459.52     20.64 o 
   3  14   5      615.07      652.92     27.48 o 
   4  14   5       61.22       66.26     11.68 o 
   5  14   5       40.81       40.36     11.49 o 
   6  14   5      397.68      408.17     32.41 o 
   7  14   5       65.02       40.15     12.46 o 
   8  14   5       84.56       70.42     12.30 o 
   9  14   5        0.10        1.78      9.40 o 
  10  14   5      109.46       59.32     13.35 o 
  11  14   5       10.76       17.21     11.49 o 
  12  14   5      364.90      380.68     23.75 o 
  13  14   5      131.48      148.28     16.88 o 
  14  14   5        1.45       -0.42     11.20 o 
  15  14   5       71.13       92.13     16.23 o 
  16  14   5       30.89       46.52     14.46 o 
  17  14   5      110.38      111.18     18.89 o 
 -15  15   5       16.54       10.23     16.34 o 
 -14  15   5        0.36        0.45     14.63 o 
 -13  15   5      300.21      343.46     32.65 o 
 -12  15   5      408.54      409.98     35.17 o 
 -11  15   5       34.28       41.00     17.55 o 
 -10  15   5       14.41       22.07     14.73 o 
  -9  15   5        1.48        6.12     12.42 o 
  -8  15   5       59.95       19.49     14.16 o 
  -7  15   5        9.00       -0.75     12.02 o 
  -6  15   5        7.42        5.66     11.95 o 
  -5  15   5       62.08       31.61     13.71 o 
  -4  15   5      117.45      122.02     17.78 o 
  -3  15   5        0.05        7.42     11.91 o 
  -2  15   5      222.70      221.38     34.38 o 
  -1  15   5      115.68      103.56     16.26 o 
   0  15   5      310.07      296.60     21.55 o 
   1  15   5        0.24       -1.63     11.13 o 
   2  15   5      478.48      503.19     30.74 o 
   3  15   5      312.34      319.54     23.68 o 
   4  15   5      854.99      989.49     54.77 o 
   5  15   5       22.11       11.29     12.32 o 
   6  15   5      120.10      105.30     17.00 o 
   7  15   5       12.46       14.19     12.80 o 
   8  15   5       17.91       26.45     11.87 o 
   9  15   5       19.80       14.00     13.59 o 
  10  15   5      228.33      279.31     29.53 o 
  11  15   5        0.02        9.96     11.95 o 
  12  15   5        3.72        7.29     12.44 o 
  13  15   5      144.09      155.41     18.06 o 
  14  15   5        4.55        1.22     12.29 o 
  15  15   5       27.67       19.81     18.08 o 
 -12  16   5      137.03      160.44     44.49 o 
 -11  16   5        2.43       18.63     16.93 o 
 -10  16   5       28.02       -4.92     15.78 o 
  -9  16   5        8.72        9.00     16.30 o 
  -8  16   5        7.29       17.09     15.46 o 
  -7  16   5       22.53       14.50     16.29 o 
  -6  16   5        7.56        4.48     15.34 o 
  -5  16   5       61.11       40.99     17.62 o 
  -4  16   5      323.01      354.46     54.75 o 
  -3  16   5      188.43      191.40     38.96 o 
  -2  16   5      114.79       94.88     20.20 o 
  -1  16   5        0.22       -6.99     14.22 o 
   0  16   5       67.30       64.74     18.98 o 
   1  16   5        2.68       -4.38     13.12 o 
   2  16   5      127.40      128.07     20.09 o 
   3  16   5      126.75      114.74     17.21 o 
   4  16   5       17.22        5.18     12.74 o 
   5  16   5       21.75       21.67     13.99 o 
   6  16   5       18.37       15.05     13.70 o 
   7  16   5        0.60       17.44     14.16 o 
   8  16   5        1.11        1.03     13.57 o 
   9  16   5      109.03       85.86     20.28 o 
  10  16   5       70.71       84.37     22.54 o 
  11  16   5       36.68       21.24     15.01 o 
  -6  17   5       67.47       56.91     27.95 o 
  -5  17   5      114.90      117.02     21.91 o 
  -4  17   5       48.21       52.32     16.23 o 
  -3  17   5       43.22       20.71     14.58 o 
  -2  17   5       16.15       10.77     13.86 o 
  -1  17   5       27.20       21.34     14.65 o 
   0  17   5       29.21       15.78     13.93 o 
   1  17   5        0.07       -2.63     12.93 o 
   2  17   5       88.22       99.70     16.68 o 
   3  17   5       77.63       96.57     16.18 o 
   4  17   5        0.09       -7.63     11.56 o 
   5  17   5       28.64       29.82     15.06 o 
   6  17   5       41.31       38.58     23.73 o 
 -29   0   6       20.12       30.18     30.42 o 
 -28   0   6      287.42      338.00     41.75 o 
 -27   0   6       33.45       29.40     20.25 o 
 -26   0   6      221.29      176.25     39.85 o 
 -25   0   6       12.71       13.57     16.61 o 
 -24   0   6      753.92      913.86     51.00 o 
 -23   0   6      161.08      127.06     22.88 o 
 -22   0   6      487.55      493.33     41.49 o 
 -21   0   6      141.86      136.81     20.89 o 
 -20   0   6       10.86       12.87     11.83 o 
 -19   0   6       27.21       16.15     10.50 o 
 -18   0   6      376.45      440.50     28.82 o 
 -17   0   6     3210.94     3160.41     99.25 o 
 -16   0   6     2315.08     2264.24     74.72 o 
 -15   0   6      286.00      244.59     26.82 o 
 -14   0   6     1283.24     1304.50     41.69 o 
 -13   0   6     1027.92     1060.68     34.50 o 
 -12   0   6     2176.46     2214.50     58.17 o 
 -11   0   6     1432.07     1396.48     28.07 o 
 -10   0   6     1320.55     1407.12     38.42 o 
  -9   0   6     8476.69     9099.64    183.02 o 
  -8   0   6       19.60       30.29      7.31 o 
  -7   0   6        6.62       13.57      3.67 o 
  -6   0   6     3205.17     3256.11     46.90 o 
  -5   0   6       61.75       68.48      6.92 o 
  -4   0   6       35.20       27.47      4.64 o 
  -3   0   6      128.26      136.65      7.63 o 
  -2   0   6     2999.55     3091.16     50.77 o 
  -1   0   6     2474.04     2698.53     42.77 o 
   0   0   6     1740.62     1907.65     34.66 o 
   1   0   6      302.83      367.09     10.79 o 
   2   0   6        3.60        6.08      3.32 o 
   3   0   6      853.01      847.11     15.89 o 
   4   0   6     3323.82     3548.01     47.22 o 
   5   0   6     7888.60     8133.49    100.09 o 
   6   0   6     3675.07     3821.51     53.00 o 
   7   0   6     9582.52    10038.57    114.55 o 
   8   0   6      391.84      391.96     10.32 o 
   9   0   6       35.09       29.23      4.68 o 
  10   0   6      173.71      151.92     10.46 o 
  11   0   6        0.83        2.63      4.61 o 
  12   0   6        0.19       -3.78      4.96 o 
  13   0   6      793.83      796.40     27.46 o 
  14   0   6       32.79       26.88      7.28 o 
  15   0   6       11.76        3.92      6.45 o 
  16   0   6      904.35      985.34     34.18 o 
  17   0   6      240.37      197.14     15.89 o 
  18   0   6       89.83       77.02     12.77 o 
  19   0   6      264.83      273.26     21.45 o 
  20   0   6      284.14      266.99     21.68 o 
  21   0   6       14.21       13.76     10.98 o 
  22   0   6       96.50       71.52     14.48 o 
  23   0   6        0.86        1.97     11.15 o 
  24   0   6      147.19      110.25     21.19 o 
  25   0   6       77.37       92.06     57.70 o 
  26   0   6       27.60       36.29     22.93 o 
  27   0   6      421.75      439.33     66.99 o 
  28   0   6        9.02      -16.09     20.01 o 
  29   0   6      160.12      128.61     48.25 o 
 -29   1   6       77.59       64.10     23.32 o 
 -28   1   6       27.79       29.58     14.72 o 
 -27   1   6        3.75        7.03     12.09 o 
 -26   1   6      353.67      390.04     27.55 o 
 -25   1   6      273.65      328.40     23.97 o 
 -24   1   6      416.50      375.56     24.64 o 
 -23   1   6      497.88      536.69     27.70 o 
 -22   1   6      215.87      179.15     16.87 o 
 -21   1   6       39.85       24.34      8.90 o 
 -20   1   6      177.20      189.94     15.95 o 
 -19   1   6       88.92       66.70     15.18 o 
 -18   1   6      284.30      289.49     17.08 o 
 -17   1   6     1077.34     1092.77     32.47 o 
 -16   1   6      314.69      332.85     16.66 o 
 -15   1   6      259.83      235.94     12.07 o 
 -14   1   6      248.65      229.63     13.22 o 
 -13   1   6      126.48      120.68      7.39 o 
 -12   1   6     1263.93     1326.47     24.96 o 
 -11   1   6     1941.47     2055.77     29.26 o 
 -10   1   6     3121.73     3090.90     57.38 o 
  -9   1   6      798.96      877.14     17.63 o 
  -8   1   6       36.79       18.21      3.48 o 
  -7   1   6       84.40      106.88      4.69 o 
  -6   1   6        7.41       10.53      2.16 o 
  -5   1   6       12.52        9.37      2.49 o 
  -4   1   6       39.77       45.89      4.09 o 
  -3   1   6     3340.84     3369.18     38.84 o 
  -2   1   6       71.78       85.64      4.49 o 
  -1   1   6     2661.14     2693.97     29.35 o 
   0   1   6      724.34      769.44     11.85 o 
   1   1   6      410.92      429.30      8.51 o 
   2   1   6     1797.46     1806.01     21.74 o 
   3   1   6       54.82       49.19      2.80 o 
   4   1   6     1976.79     1987.49     20.46 o 
   5   1   6      532.62      565.84      8.50 o 
   6   1   6      690.37      711.79     10.22 o 
   7   1   6      450.03      435.12      6.93 o 
   8   1   6     3132.09     3132.09     36.64 o 
   9   1   6     1104.25     1165.34     16.77 o 
  10   1   6      221.98      222.83      7.75 o 
  11   1   6      374.31      352.65     13.07 o 
  12   1   6     1270.53     1243.37     23.17 o 
  13   1   6     2594.94     2519.53     39.44 o 
  14   1   6      417.14      426.06     13.65 o 
  15   1   6       40.67       36.79      6.18 o 
  16   1   6        7.83        4.83      4.78 o 
  17   1   6       41.84       26.37      6.26 o 
  18   1   6       28.63       29.43      7.09 o 
  19   1   6     1138.48     1150.47     27.17 o 
  20   1   6       46.78       36.49      7.70 o 
  21   1   6     1920.99     2190.17     47.84 o 
  22   1   6        4.05       13.91      7.99 o 
  23   1   6        0.37       -5.27      7.79 o 
  24   1   6      221.46      226.30     18.63 o 
  25   1   6        2.03        4.32     12.59 o 
  26   1   6      211.12      163.31     21.54 o 
  27   1   6        1.60        9.98     14.08 o 
  28   1   6      201.52      197.02     24.28 o 
  29   1   6      117.56      131.57     34.67 o 
 -29   2   6        7.45      -10.33     18.50 o 
 -28   2   6       36.74       53.08     15.32 o 
 -27   2   6        1.25        9.49     12.77 o 
 -26   2   6      248.48      230.86     23.31 o 
 -25   2   6      248.82      246.81     21.58 o 
 -24   2   6      351.89      323.73     26.31 o 
 -23   2   6      336.39      386.50     30.30 o 
 -22   2   6       33.12       35.92     10.48 o 
 -21   2   6      370.74      369.90     22.14 o 
 -20   2   6        2.16        5.34      7.41 o 
 -19   2   6       24.81       11.79      7.62 o 
 -18   2   6      418.37      377.91     19.39 o 
 -17   2   6      123.11      132.68     14.23 o 
 -16   2   6       12.90       18.36      7.11 o 
 -15   2   6       20.30        9.77      5.45 o 
 -14   2   6      283.21      267.57     11.18 o 
 -13   2   6     1054.90     1042.31     20.33 o 
 -12   2   6       36.52       31.68      4.28 o 
 -11   2   6       89.97       91.81      6.75 o 
 -10   2   6     1448.24     1401.10     21.61 o 
  -9   2   6     4021.90     4008.47     61.42 o 
  -8   2   6        1.35        8.76      3.34 o 
  -7   2   6      451.34      440.13      9.13 o 
  -6   2   6      479.39      513.44      9.92 o 
  -5   2   6      645.15      718.55     10.13 o 
  -4   2   6     2590.51     2726.43     27.95 o 
  -3   2   6      672.31      737.97     11.25 o 
  -2   2   6     5517.37     5795.00     62.14 o 
  -1   2   6     1005.35     1043.44     15.32 o 
   0   2   6      126.11      113.50      4.49 o 
   1   2   6      544.58      508.28      8.93 o 
   2   2   6        9.68       14.61      2.07 o 
   3   2   6       15.20       16.71      2.31 o 
   4   2   6       52.69       52.88      3.03 o 
   5   2   6     1144.52     1150.54     14.43 o 
   6   2   6        0.99        4.15      1.87 o 
   7   2   6      459.96      448.24      8.03 o 
   8   2   6      361.50      355.03      8.25 o 
   9   2   6      874.62      883.99     14.26 o 
  10   2   6      325.95      340.74     11.41 o 
  11   2   6        2.11        2.21      3.21 o 
  12   2   6     1540.73     1529.48     25.40 o 
  13   2   6      588.40      559.83     22.77 o 
  14   2   6      481.65      476.30     15.01 o 
  15   2   6       10.70        7.68      4.68 o 
  16   2   6       17.81       13.87      5.44 o 
  17   2   6      134.89      118.29      9.67 o 
  18   2   6      336.96      341.35     22.80 o 
  19   2   6       53.83       48.44      8.41 o 
  20   2   6      239.93      217.41     13.47 o 
  21   2   6       47.67       43.36      9.05 o 
  22   2   6      201.56      189.07     13.55 o 
  23   2   6      144.21      174.41     16.47 o 
  24   2   6       80.49       67.24     15.84 o 
  25   2   6      160.09      125.85     27.33 o 
  26   2   6        0.05        9.83     13.28 o 
  27   2   6        3.63       -2.43     13.90 o 
  28   2   6      114.02      104.15     16.20 o 
 -28   3   6        6.96        9.05     13.44 o 
 -27   3   6       92.04       88.81     16.96 o 
 -26   3   6      176.67      187.76     29.21 o 
 -25   3   6       15.29        3.31     11.74 o 
 -24   3   6       55.72       16.60     11.86 o 
 -23   3   6      131.46      129.12     15.81 o 
 -22   3   6       66.86       60.28     15.85 o 
 -21   3   6        0.03        9.09      8.34 o 
 -20   3   6       60.33       50.40     10.02 o 
 -19   3   6      158.59      156.13     14.35 o 
 -18   3   6      624.22      719.19     26.46 o 
 -17   3   6      253.17      244.20     15.88 o 
 -16   3   6      198.06      196.18     13.04 o 
 -15   3   6     1238.47     1309.67     29.48 o 
 -14   3   6       44.60       34.37      5.52 o 
 -13   3   6      332.16      338.49     12.51 o 
 -12   3   6      103.61      111.66      6.97 o 
 -11   3   6       81.43       66.08      5.46 o 
 -10   3   6       14.21       12.37      3.40 o 
  -9   3   6        2.06        4.05      2.29 o 
  -8   3   6     1063.54     1060.73     17.87 o 
  -7   3   6      276.52      261.29      8.67 o 
  -6   3   6        5.04        7.98      3.03 o 
  -5   3   6      367.53      346.00      7.87 o 
  -4   3   6      692.62      685.45     11.32 o 
  -3   3   6       63.10       55.77      2.98 o 
  -2   3   6      333.44      334.16      6.99 o 
  -1   3   6       46.25       30.16      2.70 o 
   0   3   6      202.08      219.34      5.56 o 
   1   3   6      144.62      165.90      6.40 o 
   2   3   6      604.93      642.43     15.44 o 
   3   3   6      223.26      242.04      7.16 o 
   4   3   6      778.10      821.63     15.21 o 
   5   3   6       57.73       56.31      3.14 o 
   6   3   6      821.44      811.74     13.95 o 
   7   3   6       36.77       29.82      3.23 o 
   8   3   6     1647.05     1602.42     22.08 o 
   9   3   6      421.10      423.15     10.18 o 
  10   3   6       89.40       63.53      5.17 o 
  11   3   6       59.30       56.10      5.63 o 
  12   3   6      487.19      458.07     15.49 o 
  13   3   6      281.13      243.67     10.36 o 
  14   3   6      536.52      535.84     18.62 o 
  15   3   6      371.24      347.30     13.69 o 
  16   3   6       37.24       34.03      6.32 o 
  17   3   6       68.10       58.65      8.62 o 
  18   3   6      385.04      356.70     21.84 o 
  19   3   6       63.90       48.92      8.78 o 
  20   3   6      119.92       96.18     10.21 o 
  21   3   6      155.61      141.96     14.39 o 
  22   3   6      105.80      112.83     11.48 o 
  23   3   6      129.15      100.74     13.77 o 
  24   3   6      250.54      271.92     28.89 o 
  25   3   6        7.63        7.03     12.36 o 
  26   3   6      144.93      150.79     21.66 o 
  27   3   6       11.48       10.89     14.58 o 
  28   3   6      199.51      213.47     18.61 o 
 -28   4   6        2.98       -1.25     16.13 o 
 -27   4   6        1.21       11.94     13.69 o 
 -26   4   6       25.34       25.55     13.63 o 
 -25   4   6      118.93       87.09     16.30 o 
 -24   4   6       19.86       26.12     12.48 o 
 -23   4   6       10.11       -3.55      9.92 o 
 -22   4   6      516.74      546.96     27.74 o 
 -21   4   6       47.40       34.33     11.47 o 
 -20   4   6       10.56        8.17      8.05 o 
 -19   4   6      487.85      547.54     38.31 o 
 -18   4   6      130.26      147.25     12.89 o 
 -17   4   6       62.11       53.39      8.00 o 
 -16   4   6      190.41      200.91     12.22 o 
 -15   4   6        8.05       21.08      6.12 o 
 -14   4   6        3.93        1.41      4.76 o 
 -13   4   6       16.35        6.13      4.56 o 
 -12   4   6      315.53      296.18     11.63 o 
 -11   4   6      402.27      398.69     11.53 o 
 -10   4   6      284.21      281.78     11.43 o 
  -9   4   6      321.54      295.49      8.60 o 
  -8   4   6       20.50       15.71      2.50 o 
  -7   4   6      236.19      268.39      9.56 o 
  -6   4   6      490.71      501.04     14.59 o 
  -5   4   6      254.96      246.12      9.26 o 
  -4   4   6       11.86        7.09      2.80 o 
  -3   4   6      314.83      307.30     12.30 o 
  -2   4   6       68.78       65.24      3.91 o 
  -1   4   6     1246.16     1319.30     32.25 o 
   0   4   6      450.82      455.72     13.06 o 
   1   4   6        5.25        6.51      2.75 o 
   2   4   6       42.86       48.93      4.37 o 
   3   4   6      118.92      138.91      7.97 o 
   4   4   6      227.66      223.56      6.09 o 
   5   4   6      110.99      100.07      4.46 o 
   6   4   6      249.62      224.69      8.28 o 
   7   4   6      200.64      194.43      7.37 o 
   8   4   6      174.30      135.44      6.21 o 
   9   4   6       46.67       43.17      4.66 o 
  10   4   6      477.73      452.92     13.94 o 
  11   4   6      196.82      151.93      7.81 o 
  12   4   6       22.56       26.46      4.96 o 
  13   4   6      108.81       98.88      8.40 o 
  14   4   6        2.41        2.61      4.06 o 
  15   4   6      204.44      187.59     10.01 o 
  16   4   6        3.05        7.65      5.17 o 
  17   4   6       78.80       70.99      8.49 o 
  18   4   6       26.54       21.87      7.14 o 
  19   4   6        2.83        1.11      6.30 o 
  20   4   6       24.04       20.82      7.49 o 
  21   4   6       79.28       72.17     10.03 o 
  22   4   6        2.26       -1.60      7.57 o 
  23   4   6        3.60        3.54      9.44 o 
  24   4   6       89.01       75.82     15.81 o 
  25   4   6       49.78       28.83     13.93 o 
  26   4   6       38.30       33.42     14.75 o 
  27   4   6       19.98       37.94     19.82 o 
  28   4   6       29.92       25.85     15.03 o 
 -28   5   6        8.54        6.86     15.84 o 
 -27   5   6       73.31       70.19     14.87 o 
 -26   5   6      147.49      140.79     17.06 o 
 -25   5   6       50.20       51.05     12.98 o 
 -24   5   6      460.68      503.44     25.63 o 
 -23   5   6      138.49      163.79     16.00 o 
 -22   5   6      163.62      145.45     14.58 o 
 -21   5   6       32.85       30.84      9.75 o 
 -20   5   6       14.99       17.56      8.56 o 
 -19   5   6      361.82      378.67     20.79 o 
 -18   5   6       19.91       17.43      7.18 o 
 -17   5   6      101.61       97.13      9.87 o 
 -16   5   6      376.15      394.87     17.11 o 
 -15   5   6      139.95      139.20     10.96 o 
 -14   5   6        1.11        1.79      5.61 o 
 -13   5   6      187.08      182.17     13.32 o 
 -12   5   6       33.62       34.47      5.40 o 
 -11   5   6     3176.66     3200.72     48.98 o 
 -10   5   6      244.24      230.66     10.61 o 
  -9   5   6       34.00       43.17      4.92 o 
  -8   5   6      237.84      223.97      7.42 o 
  -7   5   6        9.31       10.69      3.16 o 
  -6   5   6        6.96       10.00      2.68 o 
  -5   5   6     1093.15     1124.22     18.55 o 
  -4   5   6      356.84      364.05     12.25 o 
  -3   5   6       49.02       43.44      3.08 o 
  -2   5   6       66.88       79.01      6.90 o 
  -1   5   6      378.26      365.71     11.12 o 
   0   5   6     1417.32     1478.09     28.54 o 
   1   5   6      327.93      334.81      8.31 o 
   2   5   6       57.00       49.12      3.60 o 
   3   5   6      690.88      718.93     15.93 o 
   4   5   6      435.78      481.82     14.22 o 
   5   5   6     1516.24     1508.47     24.43 o 
   6   5   6      981.38      929.52     17.57 o 
   7   5   6      549.78      525.13     20.85 o 
   8   5   6      702.93      620.12     16.24 o 
   9   5   6        0.22        4.93      3.46 o 
  10   5   6      211.49      231.98      9.49 o 
  11   5   6     1407.73     1429.46     25.13 o 
  12   5   6      738.31      730.01     16.93 o 
  13   5   6      132.54      119.95      8.03 o 
  14   5   6        0.70        0.78      4.55 o 
  15   5   6      389.58      386.30     14.33 o 
  16   5   6       65.82       50.56      7.21 o 
  17   5   6      350.06      347.90     20.18 o 
  18   5   6      223.77      222.78     13.39 o 
  19   5   6       12.75        5.81      7.14 o 
  20   5   6       50.11       45.39      8.87 o 
  21   5   6       44.21       39.61      9.18 o 
  22   5   6       98.56       97.91     13.68 o 
  23   5   6      229.29      251.25     24.05 o 
  24   5   6       75.60       69.68     18.58 o 
  25   5   6       45.02       46.32     22.14 o 
  26   5   6       69.40       46.09     18.55 o 
  27   5   6       18.80       37.00     15.55 o 
 -27   6   6       42.31       83.79     20.21 o 
 -26   6   6       53.76       31.14     13.48 o 
 -25   6   6      189.50      199.34     29.58 o 
 -24   6   6       22.62       27.28     11.77 o 
 -23   6   6       32.72       13.34     10.61 o 
 -22   6   6      101.46       88.66     13.05 o 
 -21   6   6       34.30       21.23      9.42 o 
 -20   6   6      129.27      129.76     15.06 o 
 -19   6   6       95.26       95.93     13.18 o 
 -18   6   6      753.88      846.84     26.59 o 
 -17   6   6       42.15       34.59      8.20 o 
 -16   6   6        5.32        3.87      6.20 o 
 -15   6   6       55.95       55.05      8.31 o 
 -14   6   6      127.77      128.58     10.71 o 
 -13   6   6        1.16       -2.56      5.12 o 
 -12   6   6      273.88      266.19     12.42 o 
 -11   6   6       50.49       48.47      6.07 o 
 -10   6   6      749.74      746.59     17.00 o 
  -9   6   6       58.08       53.96      5.39 o 
  -8   6   6      601.37      585.84     14.49 o 
  -7   6   6       19.42       18.20      3.96 o 
  -6   6   6      407.89      385.44     14.46 o 
  -5   6   6      560.48      563.82     12.18 o 
  -4   6   6      870.07      885.01     24.81 o 
  -3   6   6      850.93      905.04     16.92 o 
  -2   6   6     2317.80     2227.67     55.89 o 
  -1   6   6       47.81       31.90      4.13 o 
   0   6   6        0.08       -1.38      2.89 o 
   1   6   6      130.22      103.22      6.07 o 
   2   6   6       29.41       37.36      4.33 o 
   3   6   6     1075.24     1092.05     19.46 o 
   4   6   6      969.34     1061.93     31.64 o 
   5   6   6      230.14      240.61      8.51 o 
   6   6   6     1399.59     1405.43     23.94 o 
   7   6   6      779.03      685.72     27.74 o 
   8   6   6       53.87       66.16      5.50 o 
   9   6   6      281.83      258.54     10.41 o 
  10   6   6      300.80      248.36     15.54 o 
  11   6   6      939.22      884.55     18.89 o 
  12   6   6      528.76      495.41     16.26 o 
  13   6   6      184.91      205.76     10.84 o 
  14   6   6     1244.92     1308.81     26.67 o 
  15   6   6        7.87        8.47      5.30 o 
  16   6   6       44.71       16.74      6.10 o 
  17   6   6       37.68       36.31      7.19 o 
  18   6   6      286.62      297.51     17.77 o 
  19   6   6      564.62      623.35     22.90 o 
  20   6   6      656.12      769.42     31.52 o 
  21   6   6       82.20       59.28     11.07 o 
  22   6   6       48.72       56.29     13.06 o 
  23   6   6       12.35       -3.93     11.13 o 
  24   6   6        1.20        0.92     14.36 o 
  25   6   6      153.79      107.11     21.40 o 
  26   6   6      205.52      241.37     33.31 o 
  27   6   6        9.19       13.88     17.53 o 
 -26   7   6      176.74      202.73     26.61 o 
 -25   7   6      137.20      126.06     22.81 o 
 -24   7   6       40.83       13.01     13.09 o 
 -23   7   6        9.48       -4.42     11.80 o 
 -22   7   6        4.60       -6.32     10.81 o 
 -21   7   6       44.58       61.72     13.04 o 
 -20   7   6      269.27      245.15     18.64 o 
 -19   7   6      503.45      510.72     31.54 o 
 -18   7   6       61.68       52.73     12.43 o 
 -17   7   6      208.09      217.42     15.19 o 
 -16   7   6       38.43       40.56      8.92 o 
 -15   7   6       83.80       63.35     14.00 o 
 -14   7   6      190.82      179.98     14.94 o 
 -13   7   6       13.17        7.20      6.00 o 
 -12   7   6        4.80        7.58      5.36 o 
 -11   7   6      346.01      344.56     14.83 o 
 -10   7   6      651.53      656.35     17.71 o 
  -9   7   6      253.52      271.40     10.31 o 
  -8   7   6       13.64        7.97      4.07 o 
  -7   7   6        9.28        9.88      4.03 o 
  -6   7   6      183.31      166.48      8.10 o 
  -5   7   6       11.52       10.28      3.92 o 
  -4   7   6     2567.75     2686.84     40.64 o 
  -3   7   6     2682.60     2765.36     76.05 o 
  -2   7   6        9.81       20.38      4.26 o 
  -1   7   6     1206.44     1149.83     29.03 o 
   0   7   6        1.04        2.94      3.61 o 
   1   7   6      114.06       93.24      6.55 o 
   2   7   6        0.73        4.46      3.34 o 
   3   7   6      144.66      158.14     10.04 o 
   4   7   6       29.76       17.46      4.23 o 
   5   7   6       11.84        7.30      3.91 o 
   6   7   6      107.67       97.00      6.85 o 
   7   7   6      175.46      165.48      8.50 o 
   8   7   6        1.77        1.97      3.71 o 
   9   7   6      204.10      171.46     13.31 o 
  10   7   6       23.80       20.16      5.22 o 
  11   7   6        8.80        6.06      4.74 o 
  12   7   6      254.82      260.91     12.06 o 
  13   7   6      503.84      528.59     16.63 o 
  14   7   6       15.58       11.84      5.69 o 
  15   7   6      163.85      159.14     10.82 o 
  16   7   6        3.26       -0.72      5.66 o 
  17   7   6       55.62       55.65      8.14 o 
  18   7   6        0.78       -1.72      6.46 o 
  19   7   6        9.54        8.81      6.95 o 
  20   7   6       20.22       21.41      9.01 o 
  21   7   6       64.35       55.93     12.99 o 
  22   7   6       17.34       22.46     12.38 o 
  23   7   6        7.78       -3.51     12.84 o 
  24   7   6        8.88       13.90     14.99 o 
  25   7   6       43.43       63.75     18.45 o 
  26   7   6        1.12       -2.31     13.18 o 
 -25   8   6       16.35       17.16     17.44 o 
 -24   8   6       23.63       20.79     14.89 o 
 -23   8   6       14.44       19.56     12.98 o 
 -22   8   6       31.92       26.90     12.81 o 
 -21   8   6       52.74       58.37     12.54 o 
 -20   8   6      363.38      410.67     21.91 o 
 -19   8   6        0.34        5.90      8.14 o 
 -18   8   6      252.93      242.47     29.94 o 
 -17   8   6      225.91      210.64     15.68 o 
 -16   8   6        0.18        9.45      7.50 o 
 -15   8   6      718.54      799.67     25.53 o 
 -14   8   6      282.43      286.91     15.92 o 
 -13   8   6      214.74      214.24     15.62 o 
 -12   8   6       85.01       93.55      9.78 o 
 -11   8   6      875.74      904.32     30.77 o 
 -10   8   6       63.27       61.93      8.92 o 
  -9   8   6      238.88      238.26     14.85 o 
  -8   8   6      120.58      109.77      9.33 o 
  -7   8   6        1.55        3.52      4.70 o 
  -6   8   6        0.84        7.20      4.47 o 
  -5   8   6      199.25      187.21     13.99 o 
  -4   8   6       32.33       23.10      5.19 o 
  -3   8   6       21.59       13.31      4.66 o 
  -2   8   6      965.14      953.79     29.62 o 
  -1   8   6      755.98      699.75     24.30 o 
   0   8   6      701.47      706.70     18.38 o 
   1   8   6      285.81      274.40     12.81 o 
   2   8   6       26.84        9.39      4.25 o 
   3   8   6      112.52      113.27      7.19 o 
   4   8   6      616.03      627.10     21.91 o 
   5   8   6     1702.89     1733.14     34.46 o 
   6   8   6      415.71      433.58     14.83 o 
   7   8   6      603.79      622.59     20.24 o 
   8   8   6      115.71      108.56     11.44 o 
   9   8   6      307.31      291.20     12.17 o 
  10   8   6       70.10       53.54      6.78 o 
  11   8   6      510.02      515.61     16.38 o 
  12   8   6      312.24      261.61     12.51 o 
  13   8   6      433.66      412.90     15.60 o 
  14   8   6      915.82      946.93     25.69 o 
  15   8   6        0.67        6.87      6.00 o 
  16   8   6       14.51       11.18      6.37 o 
  17   8   6       20.51       22.63      7.37 o 
  18   8   6        6.72        3.68      7.05 o 
  19   8   6        6.31       -0.72      7.85 o 
  20   8   6       80.36       74.32     12.16 o 
  21   8   6      215.99      210.40     25.31 o 
  22   8   6        2.50        4.41     13.59 o 
  23   8   6      202.21      187.38     25.84 o 
  24   8   6       32.66       18.25     16.48 o 
  25   8   6      170.61      157.73     20.99 o 
 -24   9   6      104.06       56.20     19.03 o 
 -23   9   6       65.73       43.60     15.95 o 
 -22   9   6       73.95       83.30     15.01 o 
 -21   9   6       46.06       34.38     12.28 o 
 -20   9   6        0.00        0.42      9.83 o 
 -19   9   6      485.36      443.57     21.45 o 
 -18   9   6       39.56       24.92      9.13 o 
 -17   9   6        5.85        2.75      7.66 o 
 -16   9   6      207.89      188.36     13.93 o 
 -15   9   6      439.11      459.54     19.71 o 
 -14   9   6       11.72        8.98      6.74 o 
 -13   9   6        2.76        9.78      6.59 o 
 -12   9   6      389.39      372.79     16.85 o 
 -11   9   6      160.38      113.86      9.86 o 
 -10   9   6      187.36      209.11     12.12 o 
  -9   9   6        9.31        3.43      5.03 o 
  -8   9   6      512.06      509.39     23.56 o 
  -7   9   6       92.64       79.75      8.57 o 
  -6   9   6      249.65      260.90     12.82 o 
  -5   9   6      231.85      229.08     13.47 o 
  -4   9   6       29.98       20.47      5.53 o 
  -3   9   6        9.34        3.06      4.41 o 
  -2   9   6      141.24      152.80     10.57 o 
  -1   9   6     1195.84     1235.17     36.35 o 
   0   9   6      183.32      186.93     17.05 o 
   1   9   6      666.97      698.78     27.00 o 
   2   9   6      265.32      231.26     11.17 o 
   3   9   6       37.75       25.52      5.43 o 
   4   9   6      311.14      325.02     12.76 o 
   5   9   6       75.35       65.30      6.92 o 
   6   9   6       33.05       19.99      5.90 o 
   7   9   6        7.83        5.74      4.71 o 
   8   9   6        8.72        9.99      4.94 o 
   9   9   6      245.31      235.73     11.45 o 
  10   9   6       65.20       57.28      7.29 o 
  11   9   6      315.28      329.93     14.23 o 
  12   9   6       15.94        9.64      5.94 o 
  13   9   6      190.27      186.71     13.68 o 
  14   9   6      230.38      205.88     13.22 o 
  15   9   6      321.62      314.96     18.78 o 
  16   9   6      127.06      134.83     15.41 o 
  17   9   6        3.33        3.10      7.00 o 
  18   9   6        5.17        5.45      7.96 o 
  19   9   6       57.07       49.55     11.65 o 
  20   9   6      149.69       95.34     17.88 o 
  21   9   6      235.79      219.08     29.20 o 
  22   9   6       17.77       26.73     16.43 o 
  23   9   6        6.43        7.77     15.49 o 
  24   9   6        0.10       -0.44     15.33 o 
 -23  10   6      220.75      260.05     29.20 o 
 -22  10   6        0.45       14.69     12.25 o 
 -21  10   6      275.20      260.27     23.18 o 
 -20  10   6       26.37       33.34     12.97 o 
 -19  10   6      156.56      154.97     24.37 o 
 -18  10   6       78.96       56.85     11.57 o 
 -17  10   6       36.61       18.93      8.98 o 
 -16  10   6      261.42      262.95     16.69 o 
 -15  10   6       10.46       11.31      7.83 o 
 -14  10   6        0.05        7.38      7.43 o 
 -13  10   6       55.90       42.56      8.60 o 
 -12  10   6      690.47      733.44     30.55 o 
 -11  10   6       40.69       32.58      7.36 o 
 -10  10   6        6.29        5.96      6.09 o 
  -9  10   6      477.34      496.27     19.19 o 
  -8  10   6        1.26        1.10      5.41 o 
  -7  10   6      115.67      101.22      9.15 o 
  -6  10   6      244.71      259.17     13.28 o 
  -5  10   6      134.87      112.73     16.48 o 
  -4  10   6      364.00      381.66     15.09 o 
  -3  10   6      174.12      165.63     16.06 o 
  -2  10   6      721.74      734.00     28.74 o 
  -1  10   6      709.94      722.54     22.94 o 
   0  10   6      285.78      305.21     15.05 o 
   1  10   6       95.46       58.34      7.26 o 
   2  10   6        0.43        0.22      4.85 o 
   3  10   6       52.64       29.24      6.20 o 
   4  10   6      112.25      100.42      8.70 o 
   5  10   6       89.94       86.17      7.83 o 
   6  10   6     1083.57     1145.43     25.01 o 
   7  10   6        3.69        2.90      5.12 o 
   8  10   6        5.88        6.93      5.16 o 
   9  10   6        7.99       13.54      5.56 o 
  10  10   6      723.77      757.80     25.83 o 
  11  10   6      303.53      320.52     15.06 o 
  12  10   6      189.65      189.48     11.47 o 
  13  10   6       58.10       59.81      8.15 o 
  14  10   6       97.22       87.03      9.48 o 
  15  10   6      539.63      558.55     19.09 o 
  16  10   6      280.23      302.14     17.91 o 
  17  10   6       56.21       50.80     10.61 o 
  18  10   6      388.81      385.89     32.85 o 
  19  10   6      163.10      185.51     45.37 o 
  20  10   6       27.68       16.43     15.82 o 
  21  10   6       97.37       95.64     24.07 o 
  22  10   6      203.44      178.46     25.91 o 
  23  10   6       34.60        2.65     13.59 o 
 -22  11   6        0.04        4.34     16.79 o 
 -21  11   6        9.10       20.32     14.75 o 
 -20  11   6      651.48      795.86     34.54 o 
 -19  11   6        0.21        2.58     10.68 o 
 -18  11   6      145.59      161.14     17.26 o 
 -17  11   6      210.74      186.01     16.34 o 
 -16  11   6        1.03       -2.17      8.66 o 
 -15  11   6      744.98      882.27     31.54 o 
 -14  11   6      101.64      104.16     11.98 o 
 -13  11   6       46.34       42.56      9.32 o 
 -12  11   6      127.20      125.45     12.39 o 
 -11  11   6       72.24       56.43     11.87 o 
 -10  11   6        8.00        0.57      6.91 o 
  -9  11   6      419.90      424.38     19.02 o 
  -8  11   6      506.32      542.63     23.74 o 
  -7  11   6     1053.65     1158.56     33.97 o 
  -6  11   6        0.15       -1.13      6.01 o 
  -5  11   6      111.55      109.05     12.79 o 
  -4  11   6     1058.66     1143.90     33.32 o 
  -3  11   6      133.14       95.24      9.62 o 
  -2  11   6       15.26       11.11      5.54 o 
  -1  11   6       37.17       39.86      6.67 o 
   0  11   6       90.54       89.21      8.30 o 
   1  11   6       68.58       48.70      7.30 o 
   2  11   6      790.49      817.25     26.38 o 
   3  11   6       21.33       17.38      6.30 o 
   4  11   6     1383.63     1519.99     34.12 o 
   5  11   6        1.93        4.45      5.56 o 
   6  11   6      196.43      182.96     11.54 o 
   7  11   6      557.22      638.07     21.34 o 
   8  11   6      260.29      227.36     14.38 o 
   9  11   6      191.39      198.21     11.83 o 
  10  11   6       22.40       23.98      6.72 o 
  11  11   6      599.92      613.59     23.71 o 
  12  11   6       57.09       48.23      9.32 o 
  13  11   6       62.98       58.41      8.70 o 
  14  11   6      561.38      572.39     23.13 o 
  15  11   6      213.04      213.66     14.75 o 
  16  11   6        5.88        9.37      9.08 o 
  17  11   6       15.67       -2.28     12.65 o 
  18  11   6      350.28      431.91     31.14 o 
  19  11   6       61.66       39.30     17.58 o 
  20  11   6        9.08        6.14     14.63 o 
  21  11   6        9.50        8.53     15.76 o 
  22  11   6        3.73       23.83     30.34 o 
 -20  12   6        2.86        5.37     15.85 o 
 -19  12   6       97.62       77.80     17.60 o 
 -18  12   6        6.13       -0.10     11.69 o 
 -17  12   6        8.14       -0.86     10.67 o 
 -16  12   6      346.82      327.04     26.06 o 
 -15  12   6        0.79        0.53      9.43 o 
 -14  12   6      129.79      127.73     18.47 o 
 -13  12   6        2.52       14.16      9.19 o 
 -12  12   6      200.43      194.21     15.21 o 
 -11  12   6       32.10       20.43      8.56 o 
 -10  12   6       34.26       45.57      9.98 o 
  -9  12   6      464.31      474.59     20.82 o 
  -8  12   6        0.71        1.92      6.92 o 
  -7  12   6      939.50     1023.52     27.99 o 
  -6  12   6      157.14      164.37     15.76 o 
  -5  12   6      116.67      100.48     10.36 o 
  -4  12   6      132.07      108.03     15.84 o 
  -3  12   6       53.97       48.95      8.71 o 
  -2  12   6       75.23       49.22      8.84 o 
  -1  12   6      451.54      454.89     16.87 o 
   0  12   6      336.14      327.80     14.74 o 
   1  12   6        6.03       -2.36      5.50 o 
   2  12   6       13.09       14.44      6.43 o 
   3  12   6      148.97      140.95     11.46 o 
   4  12   6      233.39      214.66     12.02 o 
   5  12   6        5.71       10.53      6.24 o 
   6  12   6       95.23       94.55      9.62 o 
   7  12   6      142.23      139.48     11.62 o 
   8  12   6       72.24       50.16      8.11 o 
   9  12   6       79.84       68.11      9.02 o 
  10  12   6      252.82      255.50     15.66 o 
  11  12   6        5.62        8.71      7.08 o 
  12  12   6       55.48       36.47      9.52 o 
  13  12   6      102.07       88.62     11.51 o 
  14  12   6       20.25        8.16      9.39 o 
  15  12   6      118.49      111.24     16.56 o 
  16  12   6       16.33       12.11     13.74 o 
  17  12   6       64.84       73.50     18.08 o 
  18  12   6       29.73       25.99     16.00 o 
  19  12   6       52.26       67.25     19.58 o 
  20  12   6       11.37        2.76     16.16 o 
 -18  13   6        8.29       18.83     16.35 o 
 -17  13   6        5.52      -13.28     13.28 o 
 -16  13   6       84.23       61.35     15.80 o 
 -15  13   6       35.19       32.49     12.41 o 
 -14  13   6        0.59        3.73     11.28 o 
 -13  13   6      192.21      175.24     17.56 o 
 -12  13   6       41.83       35.76     11.21 o 
 -11  13   6      581.56      585.62     24.75 o 
 -10  13   6       20.73       17.24      9.71 o 
  -9  13   6        1.77       -4.30      8.31 o 
  -8  13   6      193.03      191.49     15.47 o 
  -7  13   6        5.42        8.12      7.70 o 
  -6  13   6       54.09       34.68      9.04 o 
  -5  13   6       59.32       63.29      9.78 o 
  -4  13   6       24.29        9.75      8.19 o 
  -3  13   6      356.45      349.45     18.95 o 
  -2  13   6      494.90      456.82     22.07 o 
  -1  13   6      558.29      597.97     23.74 o 
   0  13   6      414.57      451.89     18.67 o 
   1  13   6       24.48       16.77      7.51 o 
   2  13   6       27.13       20.71      7.43 o 
   3  13   6      337.87      334.71     15.96 o 
   4  13   6        1.80        2.93      6.29 o 
   5  13   6       18.45       12.69      7.29 o 
   6  13   6       19.57       17.22      7.24 o 
   7  13   6      250.18      210.54     13.16 o 
   8  13   6       61.70       62.30      9.07 o 
   9  13   6       50.99       56.53      9.14 o 
  10  13   6       12.95       10.90      8.51 o 
  11  13   6      158.60      181.85     15.16 o 
  12  13   6       13.61       15.78     10.29 o 
  13  13   6      134.83      127.34     15.13 o 
  14  13   6      173.88      178.97     23.19 o 
  15  13   6       13.56        2.19     14.24 o 
  16  13   6        0.07       11.43     15.78 o 
  17  13   6       49.71       49.87     18.21 o 
  18  13   6      180.98      195.97     61.70 o 
 -16  14   6      426.63      431.96     52.92 o 
 -15  14   6       27.11       16.44     16.22 o 
 -14  14   6        3.32       -4.42     14.16 o 
 -13  14   6       12.97       21.71     13.52 o 
 -12  14   6        0.05        6.62     11.22 o 
 -11  14   6       55.85       37.16     11.99 o 
 -10  14   6       62.13       32.45     11.60 o 
  -9  14   6       74.39       54.12     12.01 o 
  -8  14   6      123.26      160.65     17.15 o 
  -7  14   6        3.89       10.11      9.84 o 
  -6  14   6       59.37       38.93     10.16 o 
  -5  14   6       97.17       86.33     14.84 o 
  -4  14   6        0.02       -1.42      8.29 o 
  -3  14   6      336.90      374.13     19.86 o 
  -2  14   6       13.54       16.04      9.11 o 
  -1  14   6       39.68       23.65      9.33 o 
   0  14   6        1.63       -1.02      7.86 o 
   1  14   6      163.12      164.14     13.52 o 
   2  14   6      150.32      165.58     14.50 o 
   3  14   6      136.50      128.92     11.87 o 
   4  14   6       16.73       15.37      8.53 o 
   5  14   6      405.72      443.54     19.60 o 
   6  14   6      158.70      143.13     13.64 o 
   7  14   6       33.47       39.78     10.49 o 
   8  14   6       80.42       71.27     14.27 o 
   9  14   6        1.86       -1.86     10.40 o 
  10  14   6        0.01        2.10     11.24 o 
  11  14   6        2.17        7.68     11.14 o 
  12  14   6       11.65        4.82     14.22 o 
  13  14   6       36.92       16.86     15.46 o 
  14  14   6       19.45        0.48     15.12 o 
  15  14   6      161.21      173.84     26.03 o 
  16  14   6       30.46        4.39     31.05 o 
 -13  15   6      341.86      442.36     60.25 o 
 -12  15   6        0.06       -6.66     14.11 o 
 -11  15   6        0.39      -12.89     12.89 o 
 -10  15   6       90.20       59.27     21.53 o 
  -9  15   6       19.20       -2.06     13.13 o 
  -8  15   6        1.52       -9.48     12.01 o 
  -7  15   6       70.14       61.30     15.51 o 
  -6  15   6       25.56       20.59     13.35 o 
  -5  15   6       60.88       56.40     14.01 o 
  -4  15   6        7.46       10.71     10.39 o 
  -3  15   6        6.98        6.46     10.44 o 
  -2  15   6        5.04       14.80     10.76 o 
  -1  15   6        0.02       -0.14     10.04 o 
   0  15   6        8.22       17.15     11.10 o 
   1  15   6       51.92       48.60     12.56 o 
   2  15   6       82.03       83.42     14.34 o 
   3  15   6      105.24       92.03     15.63 o 
   4  15   6      101.17       91.68     17.15 o 
   5  15   6        0.00       18.40     13.10 o 
   6  15   6      119.22      111.26     36.70 o 
   7  15   6        6.19        4.72     14.30 o 
   8  15   6       56.08       56.05     20.02 o 
   9  15   6       20.04       34.10     14.47 o 
  10  15   6        1.82      -14.57     14.57 o 
  11  15   6      109.48      119.74     27.17 o 
  12  15   6        0.50       -6.04     18.79 o 
  13  15   6       57.33      100.94     41.51 o 
  -9  16   6       99.43       80.46     28.99 o 
  -8  16   6      262.00      299.53     40.79 o 
  -7  16   6      190.71      187.20     25.47 o 
  -6  16   6       54.15       43.82     17.10 o 
  -5  16   6       11.30       19.63     17.21 o 
  -4  16   6       35.82       31.80     16.58 o 
  -3  16   6       24.31       22.35     16.34 o 
  -2  16   6       53.39       53.74     17.89 o 
  -1  16   6        4.06       14.99     15.38 o 
   0  16   6      117.96      110.55     20.36 o 
   1  16   6       42.89       63.83     18.06 o 
   2  16   6      121.83      133.77     26.38 o 
   3  16   6      235.32      213.76     26.25 o 
   4  16   6        2.59        3.14     14.47 o 
   5  16   6      119.37      132.01     22.36 o 
   6  16   6       51.82       32.44     16.61 o 
   7  16   6        6.73        4.65     14.93 o 
   8  16   6        7.94       21.14     16.34 o 
 -28   1   7        6.03        9.22     13.36 o 
 -27   1   7        8.09        5.17     12.53 o 
 -26   1   7       89.86      102.33     15.69 o 
 -25   1   7       38.84       24.65     11.94 o 
 -24   1   7       35.07       32.95     11.50 o 
 -23   1   7      282.06      263.98     19.21 o 
 -22   1   7       19.60       19.39     17.77 o 
 -21   1   7        0.64        9.93      7.73 o 
 -20   1   7       10.99        3.49      7.59 o 
 -19   1   7      100.53      103.49     19.36 o 
 -18   1   7      116.08      128.65     11.56 o 
 -17   1   7        0.07        9.81      6.14 o 
 -16   1   7       76.93       62.74      6.43 o 
 -15   1   7      522.72      538.42     16.79 o 
 -14   1   7      674.72      669.05     37.73 o 
 -13   1   7      515.57      524.63     22.34 o 
 -12   1   7      341.89      360.01     17.02 o 
 -11   1   7     1395.50     1465.63     38.72 o 
 -10   1   7      160.39      143.81     10.68 o 
  -9   1   7       57.04       63.67      9.25 o 
  -8   1   7       60.18       58.87      6.12 o 
  -7   1   7     2910.69     2999.77     45.27 o 
  -6   1   7      291.38      295.52     10.35 o 
  -5   1   7      519.54      541.18     10.73 o 
  -4   1   7       87.87       91.66      6.11 o 
  -3   1   7        4.36        3.18      3.30 o 
  -2   1   7      298.84      277.51      9.18 o 
  -1   1   7      762.40      809.43     14.15 o 
   0   1   7        4.32        2.65      2.99 o 
   1   1   7       36.87       32.97      3.81 o 
   2   1   7      467.04      488.06      9.96 o 
   3   1   7      103.24      107.23      4.19 o 
   4   1   7     1480.16     1567.56     20.06 o 
   5   1   7     1942.20     2056.48     26.80 o 
   6   1   7     3290.83     3388.12     44.33 o 
   7   1   7      375.37      369.75      9.70 o 
   8   1   7      352.60      380.69     14.27 o 
   9   1   7      272.24      268.54     10.19 o 
  10   1   7       14.11       15.57      4.03 o 
  11   1   7      201.10      200.33      8.63 o 
  12   1   7      165.30      185.52      8.81 o 
  13   1   7      184.89      186.62      9.31 o 
  14   1   7      168.15      150.13      9.93 o 
  15   1   7      983.66     1027.31     23.34 o 
  16   1   7      128.91      114.63      9.05 o 
  17   1   7      280.04      323.83     14.26 o 
  18   1   7       72.37       57.46      7.96 o 
  19   1   7      130.46      139.76     11.03 o 
  20   1   7      395.84      377.42     18.54 o 
  21   1   7      121.99      116.71     12.52 o 
  22   1   7      407.09      446.75     20.28 o 
  23   1   7       14.93        7.08      8.73 o 
  24   1   7        5.85       -6.83      9.68 o 
  25   1   7      115.15      105.73     16.59 o 
  26   1   7        2.03        2.08     13.09 o 
  27   1   7        1.17        5.89     13.92 o 
 -28   2   7       63.36       52.38     25.44 o 
 -27   2   7       28.09       10.10     12.17 o 
 -26   2   7       39.93       52.58     14.04 o 
 -25   2   7      244.11      300.29     21.52 o 
 -24   2   7      237.41      245.42     27.67 o 
 -23   2   7      227.45      255.43     19.04 o 
 -22   2   7       13.66       12.23      9.14 o 
 -21   2   7      544.41      638.36     29.51 o 
 -20   2   7      190.11      185.46     14.50 o 
 -19   2   7      145.85      123.28     12.20 o 
 -18   2   7        1.36        5.04      5.43 o 
 -17   2   7       95.90       88.99      9.20 o 
 -16   2   7      440.33      424.45     22.99 o 
 -15   2   7      142.19      139.02      8.79 o 
 -14   2   7       35.33       37.14      6.37 o 
 -13   2   7      578.26      616.79     29.85 o 
 -12   2   7      206.55      198.58     12.47 o 
 -11   2   7      182.01      158.66     10.90 o 
 -10   2   7     1558.75     1595.64     35.42 o 
  -9   2   7      244.78      254.39     10.31 o 
  -8   2   7      608.87      563.47     14.32 o 
  -7   2   7     1304.24     1309.39     21.25 o 
  -6   2   7       35.97       35.54      4.49 o 
  -5   2   7       84.67       62.82      5.20 o 
  -4   2   7      235.74      200.84      6.94 o 
  -3   2   7       86.01       99.03      4.30 o 
  -2   2   7       49.90       70.30      5.19 o 
  -1   2   7      519.92      533.10     12.09 o 
   0   2   7      698.31      743.76     12.92 o 
   1   2   7     1452.15     1450.79     20.60 o 
   2   2   7     1121.83     1195.20     16.26 o 
   3   2   7      207.76      193.54      6.54 o 
   4   2   7       71.62       79.08      5.60 o 
   5   2   7       35.06       27.71      3.84 o 
   6   2   7      925.53      948.94     16.89 o 
   7   2   7      210.55      233.47      9.43 o 
   8   2   7      668.37      631.26     17.25 o 
   9   2   7       56.73       45.96      4.25 o 
  10   2   7      170.13      159.07      7.13 o 
  11   2   7        0.06        3.02      3.78 o 
  12   2   7      809.25      799.05     19.67 o 
  13   2   7      124.31      124.52     13.80 o 
  14   2   7       24.83       18.16      5.12 o 
  15   2   7       49.76       54.31      6.82 o 
  16   2   7      469.66      432.67     15.61 o 
  17   2   7       44.68       40.57      7.36 o 
  18   2   7      541.83      609.59     19.74 o 
  19   2   7      259.65      279.81     15.03 o 
  20   2   7       79.99       64.98      9.40 o 
  21   2   7       10.44        0.15      7.18 o 
  22   2   7        1.96        3.01      8.17 o 
  23   2   7       30.85       29.96      9.73 o 
  24   2   7      475.38      573.95     32.56 o 
  25   2   7        2.50        9.18     12.89 o 
  26   2   7        8.57       21.69     14.40 o 
  27   2   7       23.05       28.57     15.15 o 
 -27   3   7        6.07       12.82     10.93 o 
 -26   3   7       15.93       19.42     12.98 o 
 -25   3   7        2.02        4.95      9.64 o 
 -24   3   7      165.76      154.33     14.90 o 
 -23   3   7        9.70        3.01      8.56 o 
 -22   3   7      539.50      604.94     23.72 o 
 -21   3   7       61.73       67.40     10.07 o 
 -20   3   7      550.37      577.91     26.23 o 
 -19   3   7       64.83       63.86      9.23 o 
 -18   3   7      302.53      345.41     17.59 o 
 -17   3   7       11.55       16.23      6.68 o 
 -16   3   7       17.01       24.86      6.22 o 
 -15   3   7      454.38      456.07     21.37 o 
 -14   3   7      329.38      340.21     12.65 o 
 -13   3   7      764.85      844.62     29.92 o 
 -12   3   7       27.28       25.97      7.96 o 
 -11   3   7       89.87       87.24      9.01 o 
 -10   3   7       11.13       10.37      4.73 o 
  -9   3   7       77.25       69.20      8.94 o 
  -8   3   7      113.15       95.88      6.67 o 
  -7   3   7      116.41      128.77      7.19 o 
  -6   3   7     1931.57     1978.07     30.45 o 
  -5   3   7       33.52       34.05      3.87 o 
  -4   3   7      160.80      159.76      6.34 o 
  -3   3   7     2314.73     2473.40     36.54 o 
  -2   3   7     1755.77     1979.41     31.79 o 
  -1   3   7      164.16      164.54      5.83 o 
   0   3   7      999.64     1017.66     20.39 o 
   1   3   7      219.32      204.62      7.51 o 
   2   3   7     1714.96     1858.02     28.85 o 
   3   3   7      300.75      288.75     10.15 o 
   4   3   7      272.60      268.78      8.57 o 
   5   3   7      109.12      103.81      7.16 o 
   6   3   7       72.04       63.15      5.72 o 
   7   3   7       84.43       85.73      6.33 o 
   8   3   7      432.92      439.35     10.19 o 
   9   3   7      278.33      268.13      8.76 o 
  10   3   7      135.02      129.78      7.11 o 
  11   3   7      194.28      193.33     10.04 o 
  12   3   7       40.51       24.00      5.01 o 
  13   3   7     1132.02     1132.35     27.79 o 
  14   3   7      146.60      140.98      9.40 o 
  15   3   7       77.98       89.93     11.31 o 
  16   3   7      429.23      417.62     15.69 o 
  17   3   7       28.57       25.40      6.99 o 
  18   3   7       96.51       99.45      9.59 o 
  19   3   7      201.44      174.23     15.56 o 
  20   3   7      106.93      114.85     10.96 o 
  21   3   7       21.55       27.80      8.19 o 
  22   3   7      198.07      212.12     15.02 o 
  23   3   7       75.39       59.34     10.35 o 
  24   3   7       35.65       27.26     11.28 o 
  25   3   7       42.36       22.19     13.92 o 
  26   3   7       40.04       62.87     16.57 o 
  27   3   7       19.72       17.70     14.48 o 
 -27   4   7        9.85        8.46     11.56 o 
 -26   4   7        2.19       -4.56     10.56 o 
 -25   4   7        0.59        2.95      9.89 o 
 -24   4   7        6.63        8.93      9.75 o 
 -23   4   7        1.48        3.43      8.92 o 
 -22   4   7       21.70       30.03      9.20 o 
 -21   4   7       30.32       30.53      9.89 o 
 -20   4   7        8.24        6.99      8.12 o 
 -19   4   7      287.73      296.93     17.92 o 
 -18   4   7       39.61       30.57      7.79 o 
 -17   4   7      322.46      348.80     24.33 o 
 -16   4   7      389.05      375.23     32.21 o 
 -15   4   7       89.53       91.99     10.50 o 
 -14   4   7     2356.50     2459.05     50.30 o 
 -13   4   7      420.21      417.97     16.04 o 
 -12   4   7      502.22      529.92     16.49 o 
 -11   4   7      308.82      292.20     15.35 o 
 -10   4   7       15.86       17.75      5.65 o 
  -9   4   7      141.88      149.31      9.33 o 
  -8   4   7     1795.92     1869.63     30.59 o 
  -7   4   7      466.37      472.02     16.04 o 
  -6   4   7     2007.16     2085.40     29.61 o 
  -5   4   7       70.99       51.84      7.92 o 
  -4   4   7      365.57      336.35      9.91 o 
  -3   4   7     1252.21     1154.79     23.15 o 
  -2   4   7        6.36        5.91      3.48 o 
  -1   4   7       20.76       23.76      4.10 o 
   0   4   7        9.59        4.62      3.35 o 
   1   4   7      718.07      684.15     21.51 o 
   2   4   7       32.22       24.79      3.98 o 
   3   4   7      540.47      559.99     16.18 o 
   4   4   7        2.59        4.35      3.43 o 
   5   4   7     1529.65     1532.90     26.58 o 
   6   4   7       42.13       45.51      5.18 o 
   7   4   7      457.91      444.71     13.11 o 
   8   4   7     1471.16     1564.67     27.62 o 
   9   4   7      259.35      255.46     11.73 o 
  10   4   7      378.13      390.52     11.44 o 
  11   4   7      232.05      256.37      9.91 o 
  12   4   7       22.35       16.81      4.79 o 
  13   4   7      143.79      153.48      9.14 o 
  14   4   7        6.38        3.06      4.81 o 
  15   4   7     1406.74     1497.03     34.58 o 
  16   4   7      430.55      452.87     17.83 o 
  17   4   7      228.02      226.79     18.27 o 
  18   4   7       44.10       35.59      7.71 o 
  19   4   7      165.71      136.02     14.03 o 
  20   4   7       70.17       63.58      9.88 o 
  21   4   7       17.75       13.19      8.13 o 
  22   4   7       38.68       25.42      9.05 o 
  23   4   7       39.24       23.50     10.00 o 
  24   4   7       24.60       -0.21     10.35 o 
  25   4   7        8.75        7.04     12.81 o 
  26   4   7       21.56       21.80     14.63 o 
 -26   5   7       34.92       43.99     14.57 o 
 -25   5   7      101.97       71.06     15.47 o 
 -24   5   7        0.91        4.32     11.61 o 
 -23   5   7       33.22       18.11     11.79 o 
 -22   5   7      663.74      723.08     52.79 o 
 -21   5   7        3.01        2.26      9.26 o 
 -20   5   7      426.50      470.52     30.12 o 
 -19   5   7       10.70        7.16      7.99 o 
 -18   5   7        4.26        5.73      7.48 o 
 -17   5   7       42.00       40.82     10.92 o 
 -16   5   7       19.09       19.84      8.44 o 
 -15   5   7      314.07      327.67     15.47 o 
 -14   5   7      530.58      541.14     22.78 o 
 -13   5   7      205.23      191.84     11.58 o 
 -12   5   7      113.79       88.70      6.87 o 
 -11   5   7        5.62        9.55      3.84 o 
 -10   5   7      188.79      182.56      9.57 o 
  -9   5   7       16.14        7.60      5.21 o 
  -8   5   7      611.15      605.08     15.25 o 
  -7   5   7      404.55      394.81     15.06 o 
  -6   5   7      722.34      683.98     24.21 o 
  -5   5   7        0.48        4.00      3.77 o 
  -4   5   7       18.75       12.94      4.34 o 
  -3   5   7       29.34       44.31      5.28 o 
  -2   5   7        0.78        2.56      3.67 o 
  -1   5   7      375.01      378.44     15.45 o 
   0   5   7      734.55      838.86     20.54 o 
   1   5   7      602.69      556.82     15.37 o 
   2   5   7     1283.96     1248.66     36.84 o 
   3   5   7        0.07        2.98      3.85 o 
   4   5   7        2.22        4.75      3.93 o 
   5   5   7      252.88      249.00     12.11 o 
   6   5   7        5.22        5.93      2.94 o 
   7   5   7     1572.96     1602.87     30.86 o 
   8   5   7       18.11       18.12      3.99 o 
   9   5   7      594.25      580.93     17.22 o 
  10   5   7        0.03        3.55      3.82 o 
  11   5   7      206.77      162.36      8.75 o 
  12   5   7        7.88        8.07      4.59 o 
  13   5   7      152.55      139.30      8.99 o 
  14   5   7       16.72       10.64      5.07 o 
  15   5   7       36.12       29.45      6.48 o 
  16   5   7       61.91       65.01     11.37 o 
  17   5   7        1.61        6.89      6.28 o 
  18   5   7       18.15        6.70      6.75 o 
  19   5   7      144.88      171.07     15.08 o 
  20   5   7       15.47       16.86      7.87 o 
  21   5   7      361.31      382.76     20.47 o 
  22   5   7       74.06       58.89     10.30 o 
  23   5   7      128.55      114.81     15.02 o 
  24   5   7      121.33      104.76     18.19 o 
  25   5   7       41.76       58.65     18.59 o 
  26   5   7       25.71       37.82     15.37 o 
 -26   6   7      245.10      217.21     22.02 o 
 -25   6   7      332.74      357.23     39.29 o 
 -24   6   7       49.85       75.26     15.48 o 
 -23   6   7      598.80      624.83     30.11 o 
 -22   6   7      171.70      128.77     23.07 o 
 -21   6   7      256.40      266.35     21.10 o 
 -20   6   7       34.70       31.01     10.39 o 
 -19   6   7      198.48      245.67     17.06 o 
 -18   6   7       19.66       25.01      8.54 o 
 -17   6   7      115.53      125.25     13.22 o 
 -16   6   7       69.70       58.77      9.62 o 
 -15   6   7       49.24       22.39      8.22 o 
 -14   6   7      234.73      233.82     12.74 o 
 -13   6   7      361.50      372.54     14.95 o 
 -12   6   7      100.02       78.46     10.69 o 
 -11   6   7        9.27       10.68      4.99 o 
 -10   6   7       10.79        7.96      4.12 o 
  -9   6   7      985.47     1020.79     27.40 o 
  -8   6   7       69.09       62.75      7.19 o 
  -7   6   7      966.33     1003.27     31.98 o 
  -6   6   7        0.08        7.66      4.46 o 
  -5   6   7        3.15       10.69      4.40 o 
  -4   6   7       24.61       18.59      4.96 o 
  -3   6   7       63.66       48.46      6.34 o 
  -2   6   7      814.60      826.45     23.65 o 
  -1   6   7      720.52      691.52     21.49 o 
   0   6   7      418.28      480.68     15.41 o 
   1   6   7      779.44      850.56     19.86 o 
   2   6   7       35.19       25.18      4.66 o 
   3   6   7      489.13      509.13     19.74 o 
   4   6   7       63.15       56.87      4.91 o 
   5   6   7        6.74        1.92      3.32 o 
   6   6   7      364.15      356.41     10.70 o 
   7   6   7       13.09        8.43      3.74 o 
   8   6   7      338.50      338.35     11.08 o 
   9   6   7      393.64      360.85     16.87 o 
  10   6   7       73.36       62.91      6.76 o 
  11   6   7      147.96      153.49     10.15 o 
  12   6   7      244.50      265.04     11.78 o 
  13   6   7      130.16      112.65      9.11 o 
  14   6   7       55.77       54.09      7.19 o 
  15   6   7      124.76      120.76      9.49 o 
  16   6   7        0.52        3.60      5.80 o 
  17   6   7       15.28       17.93      7.14 o 
  18   6   7        2.82        2.99      6.65 o 
  19   6   7       11.81        7.16      7.30 o 
  20   6   7      134.51      155.18     13.75 o 
  21   6   7      179.16      179.03     14.26 o 
  22   6   7      392.36      453.46     28.34 o 
  23   6   7      161.14      189.34     19.21 o 
  24   6   7      101.32       96.50     18.46 o 
  25   6   7       43.51       13.49     15.20 o 
 -25   7   7        4.13        9.21     13.22 o 
 -24   7   7       15.05        9.22     14.57 o 
 -23   7   7        4.66        5.05     12.09 o 
 -22   7   7       11.80       16.01     11.74 o 
 -21   7   7       46.42       46.41     12.45 o 
 -20   7   7       14.09       12.71     10.01 o 
 -19   7   7       87.26       75.83     12.13 o 
 -18   7   7        0.21        5.48      8.61 o 
 -17   7   7      555.97      653.93     23.15 o 
 -16   7   7       91.60       95.41     10.52 o 
 -15   7   7     1304.33     1405.51     39.14 o 
 -14   7   7      284.02      294.93     14.92 o 
 -13   7   7      177.05      169.62     13.09 o 
 -12   7   7      187.53      164.44     14.62 o 
 -11   7   7      189.50      222.18     11.90 o 
 -10   7   7       30.79       23.84      5.77 o 
  -9   7   7       52.83       43.46      5.82 o 
  -8   7   7      485.16      493.58     20.14 o 
  -7   7   7     1341.25     1356.84     40.09 o 
  -6   7   7      114.00      115.09      8.71 o 
  -5   7   7     2635.52     2765.29     75.52 o 
  -4   7   7      231.53      202.49     12.57 o 
  -3   7   7        0.29        1.74      3.39 o 
  -2   7   7        0.47        4.09      3.35 o 
  -1   7   7      505.02      490.01     19.27 o 
   0   7   7       57.59       40.51      4.79 o 
   1   7   7       30.00       20.64      4.26 o 
   2   7   7       53.47       58.71      5.53 o 
   3   7   7      106.47      107.04      7.60 o 
   4   7   7        1.29       -1.94      3.64 o 
   5   7   7       58.88       54.93      5.64 o 
   6   7   7     1197.39     1209.58     23.09 o 
   7   7   7      370.72      380.45     14.76 o 
   8   7   7     1027.90     1020.56     27.07 o 
   9   7   7      206.27      207.87     12.31 o 
  10   7   7       23.76       17.12      5.13 o 
  11   7   7      417.95      401.68     15.38 o 
  12   7   7      501.59      519.55     16.30 o 
  13   7   7        6.31        7.73      5.59 o 
  14   7   7      930.53      964.28     23.04 o 
  15   7   7       99.54       98.40     12.25 o 
  16   7   7      252.88      253.20     13.63 o 
  17   7   7      740.49      850.31     33.69 o 
  18   7   7      157.27      139.30     12.24 o 
  19   7   7        0.15       -1.71      7.47 o 
  20   7   7        3.70        8.50      8.27 o 
  21   7   7       19.86       16.89      9.82 o 
  22   7   7      163.10      178.37     21.80 o 
  23   7   7       40.03       50.47     15.66 o 
  24   7   7       12.56        5.58     15.17 o 
  25   7   7      207.06      201.21     55.00 o 
 -24   8   7       18.88        1.83     13.17 o 
 -23   8   7      107.95      120.72     17.70 o 
 -22   8   7      153.82      154.02     18.38 o 
 -21   8   7        3.93        4.58     11.20 o 
 -20   8   7      154.02      183.09     20.73 o 
 -19   8   7      332.82      344.39     19.42 o 
 -18   8   7      101.79       80.51     11.42 o 
 -17   8   7        2.27       17.23      8.07 o 
 -16   8   7      519.46      597.54     22.73 o 
 -15   8   7      244.11      227.39     17.66 o 
 -14   8   7       47.40       45.53      8.71 o 
 -13   8   7      705.57      770.47     26.96 o 
 -12   8   7        0.01       -3.08      5.74 o 
 -11   8   7      391.00      405.77     17.67 o 
 -10   8   7        4.70        3.49      5.23 o 
  -9   8   7      853.00      864.23     27.68 o 
  -8   8   7       16.79       12.40      5.17 o 
  -7   8   7      402.49      416.69     20.31 o 
  -6   8   7       33.46       24.39      5.22 o 
  -5   8   7      834.63      850.25     23.06 o 
  -4   8   7     1574.01     1620.37     37.72 o 
  -3   8   7      254.81      215.97     13.07 o 
  -2   8   7       91.20       74.97      9.06 o 
  -1   8   7     1763.59     1870.01     38.15 o 
   0   8   7     2741.42     2801.08     71.74 o 
   1   8   7        6.45        3.65      4.31 o 
   2   8   7       91.24       74.76      6.99 o 
   3   8   7      598.84      596.78     16.23 o 
   4   8   7      379.72      379.71     15.21 o 
   5   8   7       91.98      103.27     10.38 o 
   6   8   7      149.90      131.64      8.20 o 
   7   8   7      609.19      634.36     17.91 o 
   8   8   7      194.77      206.86     10.53 o 
   9   8   7      167.18      172.39     11.38 o 
  10   8   7        3.83        4.73      5.06 o 
  11   8   7      511.36      547.21     18.39 o 
  12   8   7       85.59       83.23      8.20 o 
  13   8   7      374.61      376.65     19.37 o 
  14   8   7        0.37       12.15      6.01 o 
  15   8   7     1125.97     1245.22     41.66 o 
  16   8   7      208.71      231.20     19.82 o 
  17   8   7       52.62       45.24      8.92 o 
  18   8   7      151.02      144.15     15.17 o 
  19   8   7        0.39        0.92      8.03 o 
  20   8   7        1.56       -2.96      8.79 o 
  21   8   7       26.48       17.62     11.02 o 
  22   8   7      274.42      260.69     26.87 o 
  23   8   7        0.09       -5.40     14.02 o 
  24   8   7        0.32       -8.14     15.20 o 
 -23   9   7      152.31      173.30     20.16 o 
 -22   9   7      260.91      298.63     24.05 o 
 -21   9   7       16.09        2.59     12.32 o 
 -20   9   7      214.88      212.84     19.52 o 
 -19   9   7       72.10      111.08     14.57 o 
 -18   9   7      209.45      208.67     15.31 o 
 -17   9   7       58.93       34.05     10.05 o 
 -16   9   7        0.02        5.70      8.00 o 
 -15   9   7       99.28      102.62     11.65 o 
 -14   9   7        2.57        4.64      7.05 o 
 -13   9   7       81.84       65.71      9.39 o 
 -12   9   7      748.99      849.55     30.34 o 
 -11   9   7        4.28        9.48      6.46 o 
 -10   9   7        3.46        8.68      6.02 o 
  -9   9   7      419.54      445.98     16.74 o 
  -8   9   7      986.05     1028.22     39.46 o 
  -7   9   7      299.58      289.78     15.53 o 
  -6   9   7      121.97      112.75     10.13 o 
  -5   9   7       49.63       37.88      6.61 o 
  -4   9   7       76.93       80.06     11.08 o 
  -3   9   7      349.02      368.63     14.37 o 
  -2   9   7       33.59       20.55      6.36 o 
  -1   9   7      458.86      458.14     14.83 o 
   0   9   7       12.47       16.24      5.35 o 
   1   9   7       77.06       61.54      7.12 o 
   2   9   7      610.76      645.92     19.55 o 
   3   9   7      250.15      278.85     16.78 o 
   4   9   7      363.85      384.85     16.20 o 
   5   9   7       10.95       11.54      5.07 o 
   6   9   7       23.04       24.92      5.37 o 
   7   9   7       25.03       14.65      5.07 o 
   8   9   7       90.53       78.96      7.56 o 
   9   9   7        0.23        1.69      4.90 o 
  10   9   7     1255.16     1353.37     31.44 o 
  11   9   7       51.13       38.11      7.23 o 
  12   9   7       27.51       29.42      6.87 o 
  13   9   7      302.74      308.52     14.64 o 
  14   9   7       10.24       13.06      6.77 o 
  15   9   7      251.31      261.50     15.74 o 
  16   9   7      119.60      133.37     13.85 o 
  17   9   7      174.59      201.65     14.14 o 
  18   9   7       13.73        6.17      8.15 o 
  19   9   7        0.24       -1.02      9.08 o 
  20   9   7        6.41       15.01     11.26 o 
  21   9   7      465.54      494.74     35.69 o 
  22   9   7        0.03       -6.78     14.06 o 
  23   9   7      226.97      138.76     48.57 o 
 -22  10   7      258.31      292.96     27.82 o 
 -21  10   7       81.55       45.79     16.87 o 
 -20  10   7      509.64      528.20     36.28 o 
 -19  10   7       19.65       24.51     11.39 o 
 -18  10   7      260.32      267.42     19.60 o 
 -17  10   7      420.99      463.57     23.77 o 
 -16  10   7       35.28       34.07      9.87 o 
 -15  10   7      515.15      546.04     26.90 o 
 -14  10   7        1.98        1.57      7.35 o 
 -13  10   7       29.83       27.84      9.15 o 
 -12  10   7       23.17       17.17      8.02 o 
 -11  10   7       44.22       44.48      8.81 o 
 -10  10   7       58.08       68.11     10.02 o 
  -9  10   7       23.76       20.87      7.11 o 
  -8  10   7       20.04       24.42      6.64 o 
  -7  10   7       61.75       48.37      7.42 o 
  -6  10   7       81.11       67.95      8.23 o 
  -5  10   7        6.67        6.32      5.61 o 
  -4  10   7     2089.42     2131.73     57.11 o 
  -3  10   7      210.96      203.55     11.47 o 
  -2  10   7       59.63       60.16      7.60 o 
  -1  10   7      515.23      509.28     19.31 o 
   0  10   7      132.79      105.98      9.60 o 
   1  10   7       79.43       75.20      8.16 o 
   2  10   7      453.68      470.44     22.86 o 
   3  10   7      100.68      100.82      9.93 o 
   4  10   7       20.53       18.94      6.02 o 
   5  10   7      128.73      115.07      9.10 o 
   6  10   7       93.99       87.05     13.67 o 
   7  10   7      562.25      554.92     19.60 o 
   8  10   7       40.30       28.49      6.27 o 
   9  10   7      399.54      419.35     28.33 o 
  10  10   7       47.62       36.30      7.06 o 
  11  10   7       15.89       14.04      6.13 o 
  12  10   7       64.96       48.86      8.02 o 
  13  10   7       16.72       15.21      6.82 o 
  14  10   7       22.91       24.57      7.65 o 
  15  10   7      144.94      130.74     11.30 o 
  16  10   7        2.89        9.28      7.87 o 
  17  10   7        4.45       13.36      9.19 o 
  18  10   7      188.01      159.30     17.31 o 
  19  10   7       55.87       41.31     12.77 o 
  20  10   7       40.47       41.49     16.85 o 
  21  10   7       14.79       13.18     15.81 o 
 -20  11   7       14.78       18.17     12.49 o 
 -19  11   7       43.98       36.77     12.84 o 
 -18  11   7      178.62      189.04     18.85 o 
 -17  11   7       21.93       16.82     11.06 o 
 -16  11   7       51.02       55.23     11.84 o 
 -15  11   7        0.09        4.16      9.39 o 
 -14  11   7        6.67        2.89      8.68 o 
 -13  11   7       34.47       24.43     10.00 o 
 -12  11   7       11.68       10.24      7.95 o 
 -11  11   7        4.68        1.40      7.64 o 
 -10  11   7       47.43       34.73      8.65 o 
  -9  11   7       83.78       68.49      9.65 o 
  -8  11   7        0.09       10.60      6.44 o 
  -7  11   7       21.09       12.61      6.38 o 
  -6  11   7       81.54       75.37     10.54 o 
  -5  11   7       73.66       48.83      8.39 o 
  -4  11   7      776.54      804.62     23.19 o 
  -3  11   7       22.16       13.75      6.38 o 
  -2  11   7      441.45      483.92     18.94 o 
  -1  11   7      250.73      263.83     15.08 o 
   0  11   7        1.41       -0.05      5.53 o 
   1  11   7        0.02       -5.53      5.53 o 
   2  11   7       64.07       57.01      7.83 o 
   3  11   7      146.15      145.72     11.58 o 
   4  11   7       41.69       37.36      7.25 o 
   5  11   7      226.48      226.81     18.13 o 
   6  11   7       58.63       56.39      8.35 o 
   7  11   7       19.58       12.73      6.37 o 
   8  11   7        3.94        8.67      6.17 o 
   9  11   7       11.83       13.78      6.61 o 
  10  11   7      199.71      188.23     12.81 o 
  11  11   7        8.46        6.52      7.03 o 
  12  11   7      287.26      296.87     14.95 o 
  13  11   7      270.84      288.31     24.75 o 
  14  11   7       36.60       19.19      8.31 o 
  15  11   7       24.95       17.46      8.65 o 
  16  11   7       25.85       22.28      9.71 o 
  17  11   7      112.52      119.49     13.93 o 
  18  11   7        6.60        5.11     14.51 o 
  19  11   7       56.19       52.61     18.33 o 
  20  11   7       13.09       23.00     16.73 o 
 -19  12   7       18.02       42.57     30.54 o 
 -18  12   7       86.48      105.56     23.05 o 
 -17  12   7       51.76       38.18     13.04 o 
 -16  12   7      206.21      206.74     26.40 o 
 -15  12   7       13.81       25.27     11.17 o 
 -14  12   7        3.21       17.83     10.84 o 
 -13  12   7       21.61       29.30     10.87 o 
 -12  12   7      295.84      327.01     20.79 o 
 -11  12   7      149.67      153.70     14.07 o 
 -10  12   7      446.57      500.79     23.89 o 
  -9  12   7      206.09      186.92     14.84 o 
  -8  12   7      157.59      141.70     11.98 o 
  -7  12   7        1.03        7.60      7.29 o 
  -6  12   7      162.75      139.46     11.78 o 
  -5  12   7      199.19      170.30     13.39 o 
  -4  12   7      456.40      488.00     19.54 o 
  -3  12   7      145.14      152.52     13.97 o 
  -2  12   7        0.06        2.03      6.18 o 
  -1  12   7       97.13      115.50     10.15 o 
   0  12   7       84.20       66.23      8.39 o 
   1  12   7      141.45      150.23     10.93 o 
   2  12   7       31.64       20.14      7.27 o 
   3  12   7      134.00      124.64     10.97 o 
   4  12   7       96.72       87.83      9.39 o 
   5  12   7      132.64      134.18     12.20 o 
   6  12   7       96.20       72.15      9.47 o 
   7  12   7       87.15       74.46      9.52 o 
   8  12   7        2.03        2.34      7.08 o 
   9  12   7      175.47      162.90     14.30 o 
  10  12   7      152.44      152.63     11.75 o 
  11  12   7      208.26      206.05     14.52 o 
  12  12   7      474.76      451.70     19.00 o 
  13  12   7       97.46       95.80     11.36 o 
  14  12   7      116.10      138.16     14.17 o 
  15  12   7      127.60      132.47     14.57 o 
  16  12   7      233.74      230.80     22.18 o 
  17  12   7        9.01       -5.62     14.29 o 
  18  12   7       10.97       -4.28     15.08 o 
 -16  13   7       13.38       21.16     12.71 o 
 -15  13   7      182.28      209.76     19.37 o 
 -14  13   7       53.88       69.84     14.00 o 
 -13  13   7       26.20       23.33     12.10 o 
 -12  13   7        5.59       11.36     11.24 o 
 -11  13   7      200.85      208.88     17.03 o 
 -10  13   7       11.77        8.51      9.62 o 
  -9  13   7      205.27      196.58     21.58 o 
  -8  13   7      191.59      217.80     22.04 o 
  -7  13   7       93.60       79.08     11.19 o 
  -6  13   7        7.70       10.37      8.03 o 
  -5  13   7        3.34        6.43      7.92 o 
  -4  13   7        2.95        2.80      7.97 o 
  -3  13   7        8.01        1.55      8.02 o 
  -2  13   7      342.21      329.96     17.56 o 
  -1  13   7      692.22      799.70     34.33 o 
   0  13   7      252.31      267.22     16.20 o 
   1  13   7       89.95       75.15      9.65 o 
   2  13   7      102.02      104.10     11.70 o 
   3  13   7        4.67        6.36      7.09 o 
   4  13   7      154.67      152.46     12.55 o 
   5  13   7      603.77      650.52     31.03 o 
   6  13   7       65.88       48.74      8.92 o 
   7  13   7       86.17       70.92     10.06 o 
   8  13   7        3.88        2.21      7.99 o 
   9  13   7        3.13       15.52      9.05 o 
  10  13   7       73.67       67.15     10.85 o 
  11  13   7       25.75       30.78     10.56 o 
  12  13   7        0.26       -5.20      9.42 o 
  13  13   7       13.53       17.75     11.13 o 
  14  13   7      106.61       91.37     15.68 o 
  15  13   7      227.73      234.02     27.05 o 
  16  13   7       24.89       11.90     15.62 o 
 -14  14   7      133.35      129.08     25.06 o 
 -13  14   7       66.38       71.22     15.01 o 
 -12  14   7       59.22       52.71     13.84 o 
 -11  14   7       64.13       53.66     13.49 o 
 -10  14   7      280.57      307.75     26.22 o 
  -9  14   7      130.34      130.05     16.45 o 
  -8  14   7        0.74        4.07     10.38 o 
  -7  14   7       54.45       42.85     11.72 o 
  -6  14   7        9.81        8.52      9.05 o 
  -5  14   7        5.94        4.67      8.63 o 
  -4  14   7       14.39       -0.91      8.79 o 
  -3  14   7      159.66      174.24     15.24 o 
  -2  14   7       44.89       25.56     10.18 o 
  -1  14   7       15.08       13.27      9.73 o 
   0  14   7      141.99      149.63     14.79 o 
   1  14   7       46.35       34.46     10.95 o 
   2  14   7      109.99      116.58     12.42 o 
   3  14   7      408.50      463.90     19.43 o 
   4  14   7      157.47      162.32     13.54 o 
   5  14   7      310.13      306.95     25.65 o 
   6  14   7      467.12      527.95     45.11 o 
   7  14   7       13.02        7.03      9.60 o 
   8  14   7        0.00       -1.91      9.59 o 
   9  14   7       16.11        9.53     10.52 o 
  10  14   7        5.97       16.83     11.65 o 
  11  14   7        3.95       10.76     11.74 o 
  12  14   7       13.15        9.39     13.30 o 
  13  14   7      175.54      182.58     25.17 o 
 -10  15   7      133.03      138.08     20.95 o 
  -9  15   7      137.37      147.06     20.71 o 
  -8  15   7      216.78      190.22     19.24 o 
  -7  15   7       72.29       58.64     13.93 o 
  -6  15   7        3.41       13.22     11.83 o 
  -5  15   7      103.27       82.45     13.43 o 
  -4  15   7        0.64        1.09     10.14 o 
  -3  15   7       51.78       55.80     12.98 o 
  -2  15   7      172.39      177.05     18.06 o 
  -1  15   7       48.95       57.13     13.34 o 
   0  15   7      141.83      165.12     19.60 o 
   1  15   7       84.81       81.30     14.84 o 
   2  15   7      107.19      139.30     16.76 o 
   3  15   7       16.64        4.75     11.27 o 
   4  15   7       16.80       15.43     12.05 o 
   5  15   7      107.13      114.68     17.33 o 
   6  15   7      208.87      230.02     27.67 o 
   7  15   7      197.12      230.31     36.28 o 
   8  15   7      116.81      114.19     18.00 o 
   9  15   7       14.98       24.96     13.94 o 
  10  15   7       70.18       66.83     24.90 o 
  -4  16   7        1.99       30.34     30.57 o 
  -3  16   7       74.91       74.21     20.75 o 
  -2  16   7       37.42       27.10     13.55 o 
  -1  16   7      144.21      134.57     27.59 o 
   0  16   7       65.87       72.09     16.59 o 
   1  16   7       68.03       36.82     16.32 o 
   2  16   7       12.08       31.87     16.88 o 
   3  16   7       88.47       98.94     38.49 o 
 -26   0   8     2090.36     2492.27     67.04 o 
 -25   0   8      250.24      321.01     18.52 o 
 -24   0   8      306.51      395.20     26.21 o 
 -23   0   8        1.38        6.54     10.49 o 
 -22   0   8       46.35       95.25     29.24 o 
 -21   0   8       93.21      102.78     26.30 o 
 -20   0   8        3.06       -1.69     15.48 o 
 -19   0   8       69.70       57.90     21.79 o 
 -18   0   8      753.08      884.83     61.42 o 
 -17   0   8       57.36       66.60     19.01 o 
 -16   0   8      133.35      105.99     22.93 o 
 -15   0   8      184.24      148.76     24.38 o 
 -14   0   8     1217.22     1274.66     69.07 o 
 -13   0   8     1425.57     1298.41     67.34 o 
 -12   0   8      139.01      132.80     20.11 o 
 -11   0   8      957.84     1085.25     46.29 o 
 -10   0   8     2675.43     2765.10     77.22 o 
  -9   0   8     1898.44     1956.08     83.18 o 
  -8   0   8       11.97       14.28      6.84 o 
  -7   0   8     1707.07     1780.93     51.35 o 
  -6   0   8      268.02      283.36     39.90 o 
  -5   0   8       63.01       42.71     11.76 o 
  -4   0   8     1594.48     1790.86     44.81 o 
  -3   0   8      624.99      609.92     24.17 o 
  -2   0   8     1899.38     1993.17     48.34 o 
  -1   0   8        8.10       10.72      5.95 o 
   0   0   8      114.24      117.27      9.31 o 
   1   0   8        0.08        2.10      5.36 o 
   2   0   8        8.77       16.79      4.81 o 
   3   0   8     1260.87     1321.52     24.73 o 
   4   0   8     4028.62     4288.00     84.05 o 
   5   0   8     4723.26     4931.39    104.56 o 
   6   0   8       81.99       76.58     13.31 o 
   7   0   8     1418.82     1534.62     64.69 o 
   8   0   8      639.84      591.54     33.99 o 
   9   0   8     2873.38     2811.76     68.51 o 
  10   0   8      470.03      541.57     24.00 o 
  11   0   8       13.31       13.01      7.69 o 
  12   0   8      205.13      189.62     14.75 o 
  13   0   8      139.40      143.57     11.30 o 
  14   0   8      228.45      229.83     14.60 o 
  15   0   8      981.68     1035.54     32.95 o 
  16   0   8      180.74      146.70     14.06 o 
  17   0   8      689.66      738.93     28.53 o 
  18   0   8      360.43      369.45     27.37 o 
  19   0   8        2.10        8.05      9.42 o 
  20   0   8      456.70      494.69     49.44 o 
  21   0   8      881.61     1123.26     47.87 o 
  22   0   8      240.59      204.11     28.49 o 
  23   0   8       85.89       81.55     17.18 o 
  24   0   8       12.08        0.97     14.21 o 
  25   0   8      206.25      202.70     29.34 o 
  26   0   8       80.55       63.23     23.32 o 
 -26   1   8      177.93      126.63     13.47 o 
 -25   1   8      200.07      226.90     15.90 o 
 -24   1   8        1.75        4.54      8.25 o 
 -23   1   8       84.79       70.75      9.33 o 
 -22   1   8      129.36      155.09     42.08 o 
 -21   1   8      124.97      165.19     31.69 o 
 -20   1   8       91.93       61.28     16.21 o 
 -19   1   8      276.70      260.20     27.75 o 
 -18   1   8       32.55       25.35     12.81 o 
 -17   1   8      306.75      315.31     25.89 o 
 -16   1   8      153.08      144.23     18.44 o 
 -15   1   8        3.67        5.64      8.47 o 
 -14   1   8      322.41      296.11     38.12 o 
 -13   1   8      590.67      611.05     26.87 o 
 -12   1   8     1241.09     1296.53     45.24 o 
 -11   1   8        0.12       15.92      8.02 o 
 -10   1   8     1491.11     1551.75     61.19 o 
  -9   1   8      219.23      198.34     11.83 o 
  -8   1   8        1.58        6.54      4.48 o 
  -7   1   8      436.49      441.19     19.73 o 
  -6   1   8      883.70      894.66     20.67 o 
  -5   1   8       36.82       27.80      6.16 o 
  -4   1   8       74.12       59.28      7.63 o 
  -3   1   8      827.88      804.26     18.02 o 
  -2   1   8        0.18        0.66      4.27 o 
  -1   1   8      172.67      179.92      9.06 o 
   0   1   8      793.24      856.08     17.30 o 
   1   1   8      588.03      593.98     13.89 o 
   2   1   8     1535.91     1628.64     26.43 o 
   3   1   8      194.04      206.75      8.80 o 
   4   1   8     1786.51     1899.86     27.83 o 
   5   1   8        0.47        2.59      3.36 o 
   6   1   8       95.27       91.13      6.86 o 
   7   1   8      134.91      105.66      7.47 o 
   8   1   8        8.31        4.83      4.28 o 
   9   1   8      249.23      270.17     12.03 o 
  10   1   8      175.85      154.09     11.96 o 
  11   1   8        4.79        7.60      5.04 o 
  12   1   8     1047.15     1137.21     21.41 o 
  13   1   8        0.02        3.61      4.17 o 
  14   1   8       41.43       33.17      5.77 o 
  15   1   8      133.03      127.44     10.63 o 
  16   1   8      247.72      234.30     19.33 o 
  17   1   8       68.62       58.85      8.29 o 
  18   1   8       89.35       96.26      9.42 o 
  19   1   8      267.47      274.52     14.54 o 
  20   1   8        8.47        4.16      7.25 o 
  21   1   8        3.09       -0.70      7.34 o 
  22   1   8        9.61       14.87      8.63 o 
  23   1   8       63.51       60.77     11.10 o 
  24   1   8       71.29       60.67     12.54 o 
  25   1   8        2.57        5.31     10.82 o 
  26   1   8      240.39      219.12     23.39 o 
 -26   2   8        2.67       12.11     10.03 o 
 -25   2   8        0.05       -4.44      9.07 o 
 -24   2   8        0.36       10.62      8.59 o 
 -23   2   8      124.92      115.12     13.41 o 
 -22   2   8       22.10       36.09     12.54 o 
 -21   2   8      167.89      188.93     26.67 o 
 -20   2   8       38.62       30.19     15.43 o 
 -19   2   8      618.12      631.80     41.79 o 
 -18   2   8      603.92      584.07     55.58 o 
 -17   2   8     1146.66     1156.08     49.87 o 
 -16   2   8      108.31       90.38     16.28 o 
 -15   2   8       15.96        9.01      8.32 o 
 -14   2   8      400.92      381.97     23.10 o 
 -13   2   8       53.77       35.53     12.86 o 
 -12   2   8       38.02       27.17      9.49 o 
 -11   2   8      796.74      787.87     44.68 o 
 -10   2   8      327.14      317.93     25.62 o 
  -9   2   8       91.61       75.66     11.71 o 
  -8   2   8       92.88      104.11     10.72 o 
  -7   2   8      209.85      208.42     11.06 o 
  -6   2   8        1.56        2.36      3.70 o 
  -5   2   8       11.70        7.14      4.32 o 
  -4   2   8      312.09      301.99     10.91 o 
  -3   2   8       69.48       63.74      7.56 o 
  -2   2   8      136.94      157.60      9.85 o 
  -1   2   8       17.58       14.62      5.09 o 
   0   2   8      373.20      354.71     11.58 o 
   1   2   8      704.05      731.36     20.17 o 
   2   2   8      310.67      304.71      8.62 o 
   3   2   8      875.10      912.04     16.70 o 
   4   2   8      556.90      570.70     14.32 o 
   5   2   8      145.98      145.49      6.94 o 
   6   2   8        1.37        5.28      3.59 o 
   7   2   8        9.54        7.34      4.09 o 
   8   2   8      966.60      959.38     27.10 o 
   9   2   8      257.82      238.73     11.50 o 
  10   2   8      187.30      192.96     14.99 o 
  11   2   8      975.20     1027.74     36.73 o 
  12   2   8      139.34      128.59      7.40 o 
  13   2   8      424.67      475.90     14.27 o 
  14   2   8        1.13       -1.59      4.60 o 
  15   2   8       12.39       10.54      5.20 o 
  16   2   8        2.23        2.71      5.35 o 
  17   2   8      149.47      180.76     11.59 o 
  18   2   8        0.03        9.84      6.34 o 
  19   2   8        5.80        1.31      6.91 o 
  20   2   8        2.73       13.38      7.49 o 
  21   2   8       91.32       68.49     10.01 o 
  22   2   8      549.80      636.98     41.36 o 
  23   2   8       55.25       58.82     11.53 o 
  24   2   8      549.66      663.12     57.54 o 
  25   2   8        3.32       -1.17     10.65 o 
  26   2   8        0.46       15.69     23.09 o 
 -26   3   8       21.03       11.27      9.96 o 
 -25   3   8       26.22       20.80     10.19 o 
 -24   3   8       53.87       57.34     10.36 o 
 -23   3   8       37.51       21.17      8.02 o 
 -22   3   8        1.43       12.76      9.52 o 
 -21   3   8       18.24       20.81     15.29 o 
 -20   3   8      140.71      124.09     21.24 o 
 -19   3   8        3.73       -0.21     12.37 o 
 -18   3   8        2.99        5.95     11.55 o 
 -17   3   8      383.89      344.05     30.28 o 
 -16   3   8      775.86      775.53     34.43 o 
 -15   3   8        0.15       10.74      8.72 o 
 -14   3   8       63.47       41.10     13.43 o 
 -13   3   8      297.35      340.04     21.88 o 
 -12   3   8        1.91        4.62      7.11 o 
 -11   3   8       54.55       40.51     16.38 o 
 -10   3   8        2.44        6.80      6.35 o 
  -9   3   8        1.26        2.32      4.81 o 
  -8   3   8      257.78      257.84     12.97 o 
  -7   3   8      179.75      193.93      9.67 o 
  -6   3   8      215.17      210.68     12.95 o 
  -5   3   8     1663.39     1682.58     27.88 o 
  -4   3   8      144.71      143.19      6.84 o 
  -3   3   8     1889.60     1970.39     32.46 o 
  -2   3   8        2.62        1.64      3.34 o 
  -1   3   8      632.33      617.77     16.55 o 
   0   3   8      201.98      180.63      8.97 o 
   1   3   8       29.56       25.67      5.30 o 
   2   3   8       83.45       83.12      5.70 o 
   3   3   8      345.56      348.13     13.98 o 
   4   3   8      130.51      137.12      8.56 o 
   5   3   8      239.07      242.99      9.17 o 
   6   3   8      613.05      637.49     25.23 o 
   7   3   8        4.95        0.17      4.00 o 
   8   3   8      949.46      980.65     22.74 o 
   9   3   8      425.64      411.04     15.62 o 
  10   3   8      246.97      224.20     12.30 o 
  11   3   8       65.47       52.47      6.24 o 
  12   3   8      199.83      212.91      9.87 o 
  13   3   8       55.41       52.07      6.20 o 
  14   3   8        7.02       10.03      5.17 o 
  15   3   8      194.06      195.88     13.69 o 
  16   3   8      144.39      114.22      9.62 o 
  17   3   8      285.51      300.47     23.43 o 
  18   3   8      138.89      116.36     10.16 o 
  19   3   8      309.30      306.57     15.62 o 
  20   3   8       25.25       24.83      8.32 o 
  21   3   8        2.62        4.48      7.71 o 
  22   3   8        4.67        8.87      8.54 o 
  23   3   8       13.79       13.72      9.88 o 
  24   3   8        4.54        7.05     10.39 o 
  25   3   8       40.97       36.19     12.13 o 
 -25   4   8       57.37       33.77     10.89 o 
 -24   4   8        8.07        8.57      9.29 o 
 -23   4   8       52.88       39.23      9.90 o 
 -22   4   8        0.86        8.07      7.56 o 
 -21   4   8      130.27       96.53     13.96 o 
 -20   4   8       39.00       27.08     15.48 o 
 -19   4   8       52.08       46.74     25.01 o 
 -18   4   8        0.11       -2.38     10.77 o 
 -17   4   8        7.68       10.87     10.45 o 
 -16   4   8       76.43       82.31     14.41 o 
 -15   4   8        5.05       -2.75      7.68 o 
 -14   4   8      123.96      132.65     15.71 o 
 -13   4   8       67.81       66.17     25.10 o 
 -12   4   8      316.71      344.89     21.86 o 
 -11   4   8       27.50       25.11      7.82 o 
 -10   4   8      227.83      233.20     13.14 o 
  -9   4   8        9.37       13.39      5.88 o 
  -8   4   8      168.04      171.10      9.44 o 
  -7   4   8       27.55       10.92      5.06 o 
  -6   4   8      177.95      185.85     11.16 o 
  -5   4   8      310.93      308.99     14.99 o 
  -4   4   8       50.61       55.32      5.69 o 
  -3   4   8      169.09      163.94      9.15 o 
  -2   4   8      481.98      420.96     12.46 o 
  -1   4   8      119.54      160.99     11.31 o 
   0   4   8      167.82      187.35     13.39 o 
   1   4   8      150.74      156.03      7.99 o 
   2   4   8       23.53       13.80      4.51 o 
   3   4   8      314.02      356.13     12.35 o 
   4   4   8        0.49        0.14      3.68 o 
   5   4   8       47.78       42.59      5.60 o 
   6   4   8      131.01      145.19      8.63 o 
   7   4   8      219.36      216.98     12.80 o 
   8   4   8       20.29       16.88      5.22 o 
   9   4   8        7.49        6.77      4.72 o 
  10   4   8      173.03      185.11     15.17 o 
  11   4   8       76.54       70.08      7.28 o 
  12   4   8        5.99        0.70      4.33 o 
  13   4   8        3.54       11.15      5.06 o 
  14   4   8      458.33      426.03     15.33 o 
  15   4   8       96.79       81.56      8.17 o 
  16   4   8        0.02       -1.22      5.78 o 
  17   4   8       27.99        9.45      6.35 o 
  18   4   8       45.55       43.62      8.36 o 
  19   4   8        5.36        9.77      6.99 o 
  20   4   8       12.66       10.73      7.75 o 
  21   4   8       54.28       44.26      9.76 o 
  22   4   8       18.55       29.59      9.57 o 
  23   4   8        0.01        0.06      9.69 o 
  24   4   8       29.37       12.47     10.89 o 
  25   4   8        3.08       12.67     11.52 o 
 -25   5   8      159.54      166.59     15.07 o 
 -24   5   8        1.33       -1.86      9.35 o 
 -23   5   8      323.76      372.27     23.21 o 
 -22   5   8       25.98       27.38      8.76 o 
 -21   5   8        3.25        2.76      7.35 o 
 -20   5   8      176.90      206.43     16.67 o 
 -19   5   8       24.86       25.62     14.09 o 
 -18   5   8        3.72        7.20     10.54 o 
 -17   5   8      113.83      122.87     17.38 o 
 -16   5   8      221.23      208.96     21.09 o 
 -15   5   8      239.56      211.89     20.09 o 
 -14   5   8      366.73      335.65     23.53 o 
 -13   5   8        1.26        8.25      8.31 o 
 -12   5   8      177.69      194.42     17.62 o 
 -11   5   8       49.94       52.72      9.99 o 
 -10   5   8        1.63        3.47      6.58 o 
  -9   5   8     1208.62     1203.38     32.53 o 
  -8   5   8      144.18      142.54      9.96 o 
  -7   5   8      616.19      652.75     21.15 o 
  -6   5   8       33.22       21.06      5.04 o 
  -5   5   8       23.45       13.94      4.95 o 
  -4   5   8       28.04       20.88      5.23 o 
  -3   5   8      680.21      720.75     23.90 o 
  -2   5   8      149.67      132.55      9.67 o 
  -1   5   8     1327.50     1340.09     26.35 o 
   0   5   8       15.50       15.89      4.97 o 
   1   5   8        0.74        4.34      4.39 o 
   2   5   8     1569.71     1516.28     30.19 o 
   3   5   8      631.72      623.87     19.32 o 
   4   5   8      286.61      288.35     15.55 o 
   5   5   8      572.61      552.40     22.88 o 
   6   5   8      291.71      266.46     11.79 o 
   7   5   8      540.17      521.19     27.04 o 
   8   5   8      266.66      238.78     18.00 o 
   9   5   8        5.41        7.55      4.17 o 
  10   5   8      455.59      429.18     19.56 o 
  11   5   8       69.93       50.27      5.82 o 
  12   5   8      101.21       93.17      7.65 o 
  13   5   8      854.90      864.74     31.76 o 
  14   5   8      133.72      150.61     12.38 o 
  15   5   8      288.64      304.79     13.86 o 
  16   5   8        7.77        3.40      6.12 o 
  17   5   8        1.77        3.58      6.32 o 
  18   5   8       11.27        5.27      7.05 o 
  19   5   8      180.52      175.21     13.13 o 
  20   5   8       43.39       46.04      9.44 o 
  21   5   8      199.74      209.76     15.15 o 
  22   5   8      112.37       99.38     15.48 o 
  23   5   8        3.64       -5.22      9.93 o 
  24   5   8       67.51       54.23     13.61 o 
 -24   6   8       35.04       21.01     10.40 o 
 -23   6   8      110.17      114.64     14.56 o 
 -22   6   8        9.48       14.62      9.21 o 
 -21   6   8       32.23       23.02      8.63 o 
 -20   6   8        0.01        2.28      7.59 o 
 -19   6   8        1.43        0.02      8.88 o 
 -18   6   8       52.81       54.01     11.45 o 
 -17   6   8      370.39      340.86     27.32 o 
 -16   6   8       37.26       33.34     11.56 o 
 -15   6   8      688.08      667.03     59.90 o 
 -14   6   8       18.73       17.53      8.82 o 
 -13   6   8       36.70       26.20     11.66 o 
 -12   6   8      174.08      141.67     18.08 o 
 -11   6   8      176.78      130.76     13.84 o 
 -10   6   8      118.51       97.65     11.63 o 
  -9   6   8      792.84      800.97     48.50 o 
  -8   6   8      237.96      277.82     15.19 o 
  -7   6   8       31.38       20.13      6.75 o 
  -6   6   8      106.00      100.71      8.93 o 
  -5   6   8       45.30       29.36      6.90 o 
  -4   6   8       61.80       58.61     10.28 o 
  -3   6   8       91.23       77.42      7.97 o 
  -2   6   8       64.79       61.64      7.26 o 
  -1   6   8     1271.46     1305.28     29.33 o 
   0   6   8      175.74      168.68     11.80 o 
   1   6   8      638.98      628.40     19.22 o 
   2   6   8       74.20       62.33     12.50 o 
   3   6   8      122.87      102.17     16.40 o 
   4   6   8      225.60      215.40     11.26 o 
   5   6   8      146.50      159.60     10.00 o 
   6   6   8      296.74      309.73     23.10 o 
   7   6   8      173.64      191.01     11.18 o 
   8   6   8        0.45        0.64      4.20 o 
   9   6   8       64.09       54.22      5.60 o 
  10   6   8      224.96      236.99     10.21 o 
  11   6   8      470.35      486.18     20.18 o 
  12   6   8        0.05        1.81      4.87 o 
  13   6   8      322.13      330.15     13.72 o 
  14   6   8      106.05      116.53     13.83 o 
  15   6   8       85.45       86.60     11.91 o 
  16   6   8      182.17      185.82     13.85 o 
  17   6   8      184.42      187.02     12.73 o 
  18   6   8        9.14       15.92      7.74 o 
  19   6   8       40.15       31.60      8.88 o 
  20   6   8        1.45       -2.39      8.15 o 
  21   6   8      148.45      143.65     15.01 o 
  22   6   8      183.05      202.17     20.76 o 
  23   6   8        5.67        6.65     11.12 o 
  24   6   8        3.33       10.65     12.39 o 
 -23   7   8        7.95       19.84     10.77 o 
 -22   7   8       40.01       45.90     11.42 o 
 -21   7   8        2.18        8.73      9.27 o 
 -20   7   8       11.83       22.51      8.68 o 
 -19   7   8       71.57       67.57     10.05 o 
 -18   7   8      175.71      153.60     11.78 o 
 -17   7   8        1.73        3.87      8.40 o 
 -16   7   8      297.18      331.72     34.75 o 
 -15   7   8      488.12      504.80     19.85 o 
 -14   7   8        3.40       -3.34      8.11 o 
 -13   7   8        4.48       10.66      8.81 o 
 -12   7   8      223.03      207.88     17.54 o 
 -11   7   8      154.35      123.96     13.82 o 
 -10   7   8        2.09       -0.45      7.27 o 
  -9   7   8       64.48       55.92      9.36 o 
  -8   7   8      424.36      440.70     28.38 o 
  -7   7   8       29.30       19.90      6.97 o 
  -6   7   8      207.54      214.72     12.75 o 
  -5   7   8       17.62        8.26      6.00 o 
  -4   7   8      310.88      337.90     20.49 o 
  -3   7   8       79.25       56.92     10.26 o 
  -2   7   8       29.94       12.80      5.98 o 
  -1   7   8       88.45       97.86     14.98 o 
   0   7   8      645.53      699.58     21.24 o 
   1   7   8       95.70       70.55      8.07 o 
   2   7   8       55.21       57.44      7.90 o 
   3   7   8       81.27       63.78      7.92 o 
   4   7   8       37.33       31.88      6.58 o 
   5   7   8      222.56      200.50     11.80 o 
   6   7   8      137.31      130.66      8.28 o 
   7   7   8      709.51      758.73     18.75 o 
   8   7   8       38.84       33.74      5.61 o 
   9   7   8       24.47       21.79      5.13 o 
  10   7   8      362.20      370.69     15.09 o 
  11   7   8       20.23       18.68      5.85 o 
  12   7   8      196.45      205.76     11.08 o 
  13   7   8      101.43      102.42      9.46 o 
  14   7   8        1.87        3.42      5.68 o 
  15   7   8      320.03      338.89     15.61 o 
  16   7   8      165.22      191.03     16.08 o 
  17   7   8        2.14        3.31      7.51 o 
  18   7   8       50.71       44.29      9.45 o 
  19   7   8       54.94       41.06      9.86 o 
  20   7   8       18.46       24.82     10.23 o 
  21   7   8       13.93       17.92     10.76 o 
  22   7   8       29.12       13.36     11.28 o 
  23   7   8      224.53      269.05     21.00 o 
 -22   8   8        6.34       -1.96     10.22 o 
 -21   8   8        0.19        2.50     10.22 o 
 -20   8   8      189.17      199.26     16.59 o 
 -19   8   8       45.34       38.84     11.37 o 
 -18   8   8      159.58      149.97     15.73 o 
 -17   8   8       27.05       15.59      7.65 o 
 -16   8   8        1.08        8.23      6.65 o 
 -15   8   8        2.13        7.93      7.80 o 
 -14   8   8       27.57       25.49     11.57 o 
 -13   8   8       20.49       14.82      6.99 o 
 -12   8   8       29.31       32.85      7.52 o 
 -11   8   8        4.12       13.71      8.46 o 
 -10   8   8      128.09       91.08     13.10 o 
  -9   8   8        3.53        8.53      6.77 o 
  -8   8   8      760.58      819.85     25.70 o 
  -7   8   8      399.82      393.34     33.83 o 
  -6   8   8     1785.81     1966.48     42.11 o 
  -5   8   8      121.01       95.62      9.90 o 
  -4   8   8     1100.32     1151.36     29.27 o 
  -3   8   8       50.08       42.11      7.95 o 
  -2   8   8       68.46       73.09     10.68 o 
  -1   8   8      102.66      103.18     10.18 o 
   0   8   8        9.47        4.74      5.71 o 
   1   8   8        3.35        0.08      5.45 o 
   2   8   8      303.38      285.31     14.90 o 
   3   8   8       64.84       63.99      6.85 o 
   4   8   8      179.97      194.03     10.25 o 
   5   8   8      194.63      188.81     10.94 o 
   6   8   8        8.74       10.19      4.51 o 
   7   8   8      216.36      244.26     12.13 o 
   8   8   8      412.32      439.88     15.40 o 
   9   8   8      433.61      446.95     17.77 o 
  10   8   8      244.94      283.05     12.50 o 
  11   8   8      243.98      244.28     13.18 o 
  12   8   8       25.64       22.81      6.58 o 
  13   8   8      176.92      196.66     13.16 o 
  14   8   8        0.49        4.39      6.34 o 
  15   8   8      110.08      118.80     10.30 o 
  16   8   8       75.50       58.01      9.58 o 
  17   8   8        0.51        4.92      7.91 o 
  18   8   8      385.30      452.04     19.94 o 
  19   8   8       21.75       31.39     10.66 o 
  20   8   8      143.64      134.43     23.48 o 
  21   8   8        3.88        7.21     10.79 o 
  22   8   8       43.13       41.30     12.93 o 
 -21   9   8        6.85        1.79     10.54 o 
 -20   9   8      289.59      351.50     20.52 o 
 -19   9   8       16.24       25.05     10.23 o 
 -18   9   8        3.49        9.55      8.79 o 
 -17   9   8        0.88        5.83      8.11 o 
 -16   9   8       34.22       16.43      8.63 o 
 -15   9   8        0.42        2.07      7.35 o 
 -14   9   8      108.88      109.83      9.93 o 
 -13   9   8       70.37       77.02      8.87 o 
 -12   9   8      113.19      115.50     12.42 o 
 -11   9   8      130.13      120.37     11.44 o 
 -10   9   8      103.46      104.12     11.50 o 
  -9   9   8        5.66       11.41      6.91 o 
  -8   9   8        5.39       -1.33      5.67 o 
  -7   9   8        0.12       -1.02      5.65 o 
  -6   9   8      280.62      341.20     25.90 o 
  -5   9   8        6.19        2.49      5.02 o 
  -4   9   8        5.17        1.57      4.88 o 
  -3   9   8      118.58      133.33     13.23 o 
  -2   9   8      197.47      190.42     20.07 o 
  -1   9   8       15.83       16.74      5.59 o 
   0   9   8        2.29        6.59      5.41 o 
   1   9   8       16.44       12.57      4.60 o 
   2   9   8      451.91      462.63     21.51 o 
   3   9   8        4.90       14.17      5.05 o 
   4   9   8      316.20      321.16     13.30 o 
   5   9   8      102.11       82.21      9.56 o 
   6   9   8      159.89      152.69     11.51 o 
   7   9   8        4.13        4.62      5.10 o 
   8   9   8      205.16      221.12     15.31 o 
   9   9   8       88.87       87.48      8.21 o 
  10   9   8      261.70      253.87     12.15 o 
  11   9   8      168.15      189.94     14.37 o 
  12   9   8       36.97       27.26      7.03 o 
  13   9   8       11.96       14.74      6.91 o 
  14   9   8      112.31      124.66     11.02 o 
  15   9   8        6.09       11.97      7.66 o 
  16   9   8       53.70       32.42      9.40 o 
  17   9   8       10.61       -1.36      8.31 o 
  18   9   8        2.40       -0.01      9.43 o 
  19   9   8       41.57       36.91     11.83 o 
  20   9   8       13.21       10.24     10.74 o 
  21   9   8       61.14       71.22     14.11 o 
 -20  10   8      163.64      124.20     15.56 o 
 -19  10   8       67.53       66.58     12.08 o 
 -18  10   8        2.79       13.27     10.03 o 
 -17  10   8        3.13       -4.03      8.96 o 
 -16  10   8       23.43       23.90      9.48 o 
 -15  10   8       81.61       89.01     11.23 o 
 -14  10   8        6.81       -4.24      7.93 o 
 -13  10   8      240.50      234.47     18.99 o 
 -12  10   8      171.80      184.80     14.59 o 
 -11  10   8      326.20      341.03     22.20 o 
 -10  10   8        3.83        5.52      6.40 o 
  -9  10   8        3.81        7.46      6.17 o 
  -8  10   8       60.71       43.88      6.86 o 
  -7  10   8      131.17      131.61      9.15 o 
  -6  10   8       90.16       86.44      9.42 o 
  -5  10   8        3.86       12.20      5.44 o 
  -4  10   8      202.36      205.05     12.72 o 
  -3  10   8       12.18        4.58      5.20 o 
  -2  10   8      661.78      727.93     19.13 o 
  -1  10   8      104.09       90.51      8.18 o 
   0  10   8      241.90      239.32     11.57 o 
   1  10   8      604.40      657.20     31.21 o 
   2  10   8      191.83      197.99     13.39 o 
   3  10   8      361.15      368.52     14.53 o 
   4  10   8       49.30       51.19      7.03 o 
   5  10   8       90.17       82.65      8.12 o 
   6  10   8        5.85        5.31      5.72 o 
   7  10   8       30.40       20.38      6.17 o 
   8  10   8      111.81      100.70      8.97 o 
   9  10   8      141.20      125.98      9.83 o 
  10  10   8       71.07       46.94      7.71 o 
  11  10   8       17.17       14.88      6.75 o 
  12  10   8      104.80       92.65      9.53 o 
  13  10   8       29.62       23.87      7.97 o 
  14  10   8      480.78      573.33     21.25 o 
  15  10   8        0.22        5.23      8.00 o 
  16  10   8       69.76       81.55     12.33 o 
  17  10   8       69.59      103.12     15.16 o 
  18  10   8        6.73       -1.89     10.16 o 
  19  10   8        3.52       -1.37     10.79 o 
 -18  11   8       17.66       16.35     11.00 o 
 -17  11   8        1.13        2.76      9.69 o 
 -16  11   8      350.26      407.82     21.07 o 
 -15  11   8        0.25        7.90      9.42 o 
 -14  11   8       79.88       72.18     11.14 o 
 -13  11   8      336.26      366.31     19.05 o 
 -12  11   8       39.07       30.41      9.40 o 
 -11  11   8      415.08      459.21     20.75 o 
 -10  11   8      257.57      298.93     18.77 o 
  -9  11   8       27.66       15.28      7.42 o 
  -8  11   8       21.21       33.52      7.50 o 
  -7  11   8      201.56      218.47     17.41 o 
  -6  11   8        0.04        2.37      6.56 o 
  -5  11   8      754.35      859.37     29.52 o 
  -4  11   8      219.25      189.48     12.53 o 
  -3  11   8       76.65       79.13      8.49 o 
  -2  11   8       11.96       23.17      6.94 o 
  -1  11   8        3.30        4.76      5.71 o 
   0  11   8      318.21      352.57     14.79 o 
   1  11   8      124.36      119.79     11.97 o 
   2  11   8      658.86      782.84     32.79 o 
   3  11   8       47.96       36.31      7.96 o 
   4  11   8        3.71        2.38      6.12 o 
   5  11   8        3.27        3.63      6.41 o 
   6  11   8      786.78      877.33     37.40 o 
   7  11   8      134.84      149.20     11.16 o 
   8  11   8        9.75        8.11      6.83 o 
   9  11   8      187.47      173.84     13.78 o 
  10  11   8        0.01        2.78      6.91 o 
  11  11   8      163.49      192.55     16.31 o 
  12  11   8      317.35      319.21     16.83 o 
  13  11   8        0.00        3.40      8.35 o 
  14  11   8       33.34       25.83      9.52 o 
  15  11   8       11.93        7.28      9.31 o 
  16  11   8       74.72       82.67     12.55 o 
  17  11   8      193.19      226.66     23.87 o 
  18  11   8      385.10      433.58     27.68 o 
 -16  12   8      136.81      149.48     25.13 o 
 -15  12   8      118.15      116.36     18.68 o 
 -14  12   8        9.02        7.64     10.04 o 
 -13  12   8       39.73       32.60     10.72 o 
 -12  12   8       41.61       63.13     12.90 o 
 -11  12   8       50.83       38.11     13.06 o 
 -10  12   8       82.03       90.20     11.96 o 
  -9  12   8       17.10       20.90      8.75 o 
  -8  12   8       31.48       39.03      9.67 o 
  -7  12   8       15.14        9.96      7.46 o 
  -6  12   8      150.11      145.49     14.32 o 
  -5  12   8      233.61      224.78     15.75 o 
  -4  12   8      100.70      104.25     10.79 o 
  -3  12   8      228.47      237.90     14.65 o 
  -2  12   8       99.71       79.42      9.10 o 
  -1  12   8       94.07       82.44      9.49 o 
   0  12   8       39.84       35.17      9.23 o 
   1  12   8        0.85       -1.11      6.41 o 
   2  12   8       39.21       35.87      8.45 o 
   3  12   8      315.83      366.17     23.30 o 
   4  12   8        9.88        6.55      7.01 o 
   5  12   8        7.47       -2.36      7.37 o 
   6  12   8        2.75        8.38      7.87 o 
   7  12   8       34.67       24.57      8.55 o 
   8  12   8       21.70       21.92      8.52 o 
   9  12   8       51.47       46.07      9.55 o 
  10  12   8      129.98      134.39     12.99 o 
  11  12   8        8.03       18.92     10.06 o 
  12  12   8       61.80       44.81     10.65 o 
  13  12   8       13.18       26.66     10.32 o 
  14  12   8        5.37       10.56      9.84 o 
  15  12   8       85.26       88.89     12.95 o 
  16  12   8        1.65       19.47     11.94 o 
 -14  13   8      167.28      198.95     40.97 o 
 -13  13   8       25.78       18.29     10.77 o 
 -12  13   8       57.26       54.27     13.75 o 
 -11  13   8        3.44        2.53      9.79 o 
 -10  13   8        0.38        3.44      9.73 o 
  -9  13   8      180.81      207.73     16.48 o 
  -8  13   8       35.50       37.50     10.32 o 
  -7  13   8       96.25       99.07     11.51 o 
  -6  13   8       56.56       53.51     10.09 o 
  -5  13   8      102.19       68.38     10.45 o 
  -4  13   8        0.44        4.79      8.37 o 
  -3  13   8       14.53       15.25      8.88 o 
  -2  13   8       63.13       51.88     11.00 o 
  -1  13   8       88.01      101.76     12.94 o 
   0  13   8      236.78      255.55     20.32 o 
   1  13   8        0.93       10.01      8.14 o 
   2  13   8      237.21      261.69     15.06 o 
   3  13   8       50.14       38.43      8.84 o 
   4  13   8       41.51       53.79      9.43 o 
   5  13   8        2.09        0.45      7.89 o 
   6  13   8       28.01       31.13      9.50 o 
   7  13   8        6.36        6.25      9.13 o 
   8  13   8        0.02        1.47      9.07 o 
   9  13   8       38.39       50.96     11.40 o 
  10  13   8      147.00      128.84     17.10 o 
  11  13   8      118.14      103.82     14.09 o 
  12  13   8      309.17      300.33     24.67 o 
  13  13   8       27.92       33.57     12.16 o 
 -11  14   8        2.74       12.39     27.44 o 
 -10  14   8        0.65        0.65     10.47 o 
  -9  14   8       13.85       19.25     11.03 o 
  -8  14   8        1.44       -7.44     10.06 o 
  -7  14   8       51.07       39.42     11.92 o 
  -6  14   8      382.17      380.54     34.29 o 
  -5  14   8        0.36        8.27      9.54 o 
  -4  14   8      306.26      377.54     25.92 o 
  -3  14   8       13.77        6.25      9.77 o 
  -2  14   8        3.19       11.16     10.49 o 
  -1  14   8        8.09       11.91     10.29 o 
   0  14   8       52.15       43.01     12.99 o 
   1  14   8       19.26       28.37     11.53 o 
   2  14   8       35.00       26.60     10.47 o 
   3  14   8        9.92        8.84      9.52 o 
   4  14   8       90.25       89.13     12.90 o 
   5  14   8       11.20       14.41     10.31 o 
   6  14   8       33.26       36.83     11.37 o 
   7  14   8       81.41       79.18     13.05 o 
   8  14   8       36.98       30.31     11.11 o 
   9  14   8      100.28      107.06     15.63 o 
  10  14   8      123.96      136.33     21.69 o 
  -5  15   8        7.31        5.22     13.93 o 
  -4  15   8       41.99       29.62     11.51 o 
  -3  15   8        3.59        1.08     10.25 o 
  -2  15   8      184.65      243.38     19.45 o 
  -1  15   8       35.22       31.49     12.26 o 
   0  15   8       66.59       74.52     14.53 o 
   1  15   8        0.13       16.17     11.56 o 
   2  15   8       17.27       11.84     11.81 o 
   3  15   8       43.98       45.59     13.31 o 
   4  15   8      108.22       94.47     15.47 o 
 -24   1   9      209.19      214.01     42.04 o 
 -23   1   9       20.48       10.29     16.72 o 
 -22   1   9       41.67       24.13     26.97 o 
 -21   1   9        7.16        2.87     13.57 o 
 -20   1   9        0.04       17.04     14.26 o 
 -19   1   9      100.29      106.03     18.39 o 
 -18   1   9      150.08      122.34     20.02 o 
 -17   1   9      253.87      253.33     24.23 o 
 -16   1   9       90.75      100.49     27.75 o 
 -15   1   9      133.71       90.75     17.68 o 
 -14   1   9        0.13        4.38      9.17 o 
 -13   1   9        1.13        0.48      7.88 o 
 -12   1   9        4.45       12.49      7.13 o 
 -11   1   9        1.89        2.02      7.24 o 
 -10   1   9     1098.75     1057.97     36.29 o 
  -9   1   9       52.32       52.18      8.03 o 
  -8   1   9     1080.36     1075.00     54.92 o 
  -7   1   9       38.11       34.21      7.57 o 
  -6   1   9       53.27       45.52      6.89 o 
  -5   1   9      465.33      480.36     20.65 o 
  -4   1   9       53.85       44.30      9.97 o 
  -3   1   9     1482.89     1586.72     39.17 o 
  -2   1   9       89.36       76.80      8.94 o 
  -1   1   9      524.94      522.33     24.67 o 
   0   1   9       14.46       16.04      6.95 o 
   1   1   9      564.16      612.26     21.00 o 
   2   1   9       14.05       16.15      4.17 o 
   3   1   9      457.00      481.42     14.00 o 
   4   1   9        0.09        2.72      3.66 o 
   5   1   9      197.00      200.83     13.68 o 
   6   1   9      708.43      698.78     17.91 o 
   7   1   9      339.33      348.45     13.22 o 
   8   1   9      606.15      663.84     26.31 o 
   9   1   9       11.32       12.54      5.50 o 
  10   1   9       67.11       42.97      7.13 o 
  11   1   9      105.61       94.15      9.24 o 
  12   1   9      129.89      122.99     13.36 o 
  13   1   9      163.21      172.57     16.27 o 
  14   1   9      125.37      132.99     12.06 o 
  15   1   9       57.66       49.70     10.02 o 
  16   1   9       26.50       26.95      8.58 o 
  17   1   9      112.87      107.08      8.47 o 
  18   1   9       24.66       18.81      6.64 o 
  19   1   9      347.36      402.19     17.00 o 
  20   1   9       70.07       65.50      9.63 o 
  21   1   9       12.62       14.22      8.66 o 
  22   1   9       19.20        9.09      9.32 o 
  23   1   9      130.84      125.47     17.34 o 
  24   1   9        4.33        5.52     10.33 o 
 -24   2   9        1.53       -0.55     16.70 o 
 -23   2   9        0.44      -14.12     14.12 o 
 -22   2   9      133.31       84.31     31.14 o 
 -21   2   9       63.66       47.33     15.85 o 
 -20   2   9      139.83      119.73     21.44 o 
 -19   2   9      559.89      532.38    150.15 o 
 -18   2   9       73.00      118.43     47.06 o 
 -17   2   9     1027.04     1060.13     60.25 o 
 -16   2   9      189.68      177.59     20.38 o 
 -15   2   9       84.23       56.44     13.71 o 
 -14   2   9       16.98       17.76     10.67 o 
 -13   2   9      114.23      113.60     13.95 o 
 -12   2   9      212.24      181.81     29.36 o 
 -11   2   9       90.94       99.59     11.77 o 
 -10   2   9      417.43      442.85     20.69 o 
  -9   2   9      133.93      122.35     12.10 o 
  -8   2   9        0.52        6.94      5.64 o 
  -7   2   9       12.23       12.96      5.48 o 
  -6   2   9      412.58      432.25     16.64 o 
  -5   2   9       42.98       41.74      6.72 o 
  -4   2   9        2.26        7.81      4.96 o 
  -3   2   9       39.90       28.50      9.15 o 
  -2   2   9       20.43       17.29      9.13 o 
  -1   2   9        4.32        1.94      7.19 o 
   0   2   9      704.52      705.69     19.61 o 
   1   2   9      235.16      223.89      9.21 o 
   2   2   9       11.19       11.98      3.68 o 
   3   2   9      176.96      186.59     11.04 o 
   4   2   9       44.29       30.18      5.06 o 
   5   2   9       45.74       41.50      5.52 o 
   6   2   9      959.82      937.00     22.81 o 
   7   2   9       84.49       70.01      7.27 o 
   8   2   9        4.95        9.09      4.92 o 
   9   2   9       95.51       89.21     10.48 o 
  10   2   9        0.15        5.60      5.38 o 
  11   2   9      264.81      281.22     16.85 o 
  12   2   9        0.54       -3.42      5.97 o 
  13   2   9      270.64      311.46     16.40 o 
  14   2   9       17.39       15.56      7.05 o 
  15   2   9      270.46      287.98     17.20 o 
  16   2   9       33.14       32.46      7.73 o 
  17   2   9       96.43       92.50     11.73 o 
  18   2   9       45.20       45.19      7.87 o 
  19   2   9       10.53        7.24      7.08 o 
  20   2   9      172.95      187.92     13.68 o 
  21   2   9        2.28        0.22      8.24 o 
  22   2   9      179.61      189.28     15.93 o 
  23   2   9        2.36       12.44      9.89 o 
  24   2   9       15.67       25.71     11.33 o 
 -24   3   9        2.16       -9.39     17.76 o 
 -23   3   9       90.07       77.48     21.65 o 
 -22   3   9       35.18       24.00     18.27 o 
 -21   3   9        0.32        0.58     13.76 o 
 -20   3   9        8.26        8.13     12.60 o 
 -19   3   9       96.20      100.98     19.75 o 
 -18   3   9      142.65      120.00     19.37 o 
 -17   3   9       15.47        6.18     11.16 o 
 -16   3   9       19.03       11.91     11.14 o 
 -15   3   9        1.07        2.55      8.86 o 
 -14   3   9      140.43       97.11     18.74 o 
 -13   3   9       48.53       57.72     14.61 o 
 -12   3   9      540.85      568.72     26.41 o 
 -11   3   9      315.93      309.52     30.14 o 
 -10   3   9      747.66      854.97     31.95 o 
  -9   3   9       63.58       54.29     10.58 o 
  -8   3   9        4.66        3.30      5.50 o 
  -7   3   9      753.68      754.78     19.65 o 
  -6   3   9      613.20      640.33     23.52 o 
  -5   3   9      458.62      452.01     15.99 o 
  -4   3   9       48.48       39.11      5.16 o 
  -3   3   9      420.30      423.08     16.30 o 
  -2   3   9      209.94      216.57     13.94 o 
  -1   3   9      388.09      399.20     17.72 o 
   0   3   9       16.71       17.22      4.22 o 
   1   3   9       19.72       18.93      4.46 o 
   2   3   9        0.45        0.12      3.78 o 
   3   3   9        0.83        6.12      3.84 o 
   4   3   9     1515.15     1631.98     28.34 o 
   5   3   9       75.70       71.78      8.54 o 
   6   3   9      271.18      315.78     13.17 o 
   7   3   9       26.29       19.23      5.55 o 
   8   3   9       99.62       95.61      8.97 o 
   9   3   9       22.20       23.19      6.35 o 
  10   3   9      817.35      893.39     24.86 o 
  11   3   9      581.36      625.96     20.95 o 
  12   3   9       77.83       79.75      9.76 o 
  13   3   9       46.35       39.45      8.29 o 
  14   3   9      209.36      225.68     15.24 o 
  15   3   9      360.79      394.56     19.48 o 
  16   3   9       18.02       18.01      5.69 o 
  17   3   9        2.52        8.98      6.12 o 
  18   3   9        6.21        3.23      6.71 o 
  19   3   9        0.79        9.36      7.40 o 
  20   3   9       89.84      105.80     12.99 o 
  21   3   9        8.45       15.27      9.29 o 
  22   3   9        6.17       -1.14      9.26 o 
  23   3   9        3.84       10.37     10.35 o 
 -24   4   9      189.47      166.54     64.05 o 
 -23   4   9       35.16       30.70     18.16 o 
 -22   4   9        0.93        6.94     16.29 o 
 -21   4   9       41.23       50.56     27.93 o 
 -20   4   9      110.90       63.62     18.34 o 
 -19   4   9        2.26        6.50     12.90 o 
 -18   4   9       64.25       48.44     14.95 o 
 -17   4   9       92.71       47.75     18.95 o 
 -16   4   9       55.96       25.79     11.23 o 
 -15   4   9      190.61      185.63     21.43 o 
 -14   4   9       56.66       32.63     10.94 o 
 -13   4   9        0.02        3.16      8.86 o 
 -12   4   9      101.09       84.11     17.26 o 
 -11   4   9      340.92      327.97     35.57 o 
 -10   4   9      258.34      195.69     28.83 o 
  -9   4   9        1.07       11.53      6.56 o 
  -8   4   9       16.94       18.30      6.85 o 
  -7   4   9      144.99      126.29     10.38 o 
  -6   4   9       38.60       13.54      8.31 o 
  -5   4   9       43.15       35.45      5.78 o 
  -4   4   9     1384.78     1487.61     30.61 o 
  -3   4   9        3.79        2.53      4.44 o 
  -2   4   9      423.24      449.16     19.26 o 
  -1   4   9       18.27        8.97      7.28 o 
   0   4   9       52.33       55.65      6.51 o 
   1   4   9       47.34       56.53      6.71 o 
   2   4   9      326.14      313.64     12.43 o 
   3   4   9      320.03      323.36     13.44 o 
   4   4   9      705.12      778.33     26.10 o 
   5   4   9      113.55      101.57      7.95 o 
   6   4   9      332.11      337.71     15.25 o 
   7   4   9      514.38      494.06     16.32 o 
   8   4   9       88.01      100.99      9.18 o 
   9   4   9      289.92      323.35     15.13 o 
  10   4   9        2.19        4.74      5.62 o 
  11   4   9        0.77        5.37      6.59 o 
  12   4   9      101.65       93.72     10.12 o 
  13   4   9       28.74       21.36      9.77 o 
  14   4   9        6.02        3.20      7.16 o 
  15   4   9      320.94      297.53     20.16 o 
  16   4   9       27.22       20.94      6.21 o 
  17   4   9      151.15      142.40     10.24 o 
  18   4   9      397.08      426.85     18.44 o 
  19   4   9      252.49      257.17     19.84 o 
  20   4   9      527.66      609.60     26.76 o 
  21   4   9       22.95       24.03      9.80 o 
  22   4   9        6.22       11.70      9.75 o 
  23   4   9       34.12       14.88     10.64 o 
 -23   5   9        6.49       20.92     18.97 o 
 -22   5   9       47.08       37.78     19.22 o 
 -21   5   9        0.48        2.67     16.42 o 
 -20   5   9       22.51       20.99     15.79 o 
 -19   5   9       29.76       44.44     16.54 o 
 -18   5   9      559.19      588.46     39.77 o 
 -17   5   9      118.40      117.18     17.63 o 
 -16   5   9        4.23        8.24     10.45 o 
 -15   5   9       71.26       63.13     13.53 o 
 -14   5   9       37.57       32.42     10.63 o 
 -13   5   9       12.00        7.15      9.79 o 
 -12   5   9      524.21      555.71     28.75 o 
 -11   5   9       57.56       72.54     11.40 o 
 -10   5   9      660.34      645.09     25.91 o 
  -9   5   9      158.67      154.48     12.55 o 
  -8   5   9      167.91      149.17     13.51 o 
  -7   5   9       90.89       84.15      9.93 o 
  -6   5   9        2.29       12.84      6.68 o 
  -5   5   9       59.98       41.23      7.01 o 
  -4   5   9        1.32        1.87      4.67 o 
  -3   5   9      231.19      253.61     12.01 o 
  -2   5   9        0.75        1.11      4.67 o 
  -1   5   9       24.23       22.17      5.83 o 
   0   5   9      142.18      146.85     12.77 o 
   1   5   9      339.15      365.05     15.15 o 
   2   5   9       21.54       15.85      5.71 o 
   3   5   9        2.19        6.76      4.91 o 
   4   5   9      506.06      523.91     16.33 o 
   5   5   9      354.18      341.16     15.01 o 
   6   5   9       79.35       68.77      7.72 o 
   7   5   9      151.54      135.67     10.10 o 
   8   5   9        0.05        4.04      5.39 o 
   9   5   9      113.21      114.92     11.43 o 
  10   5   9      259.01      275.73     21.57 o 
  11   5   9      140.54      117.69     18.00 o 
  12   5   9      387.56      425.25     27.10 o 
  13   5   9       47.14       42.63     10.34 o 
  14   5   9       43.61       46.11      9.58 o 
  15   5   9       26.06       12.45      5.47 o 
  16   5   9       11.68       14.68      6.32 o 
  17   5   9        6.85       10.38      6.99 o 
  18   5   9        1.79       -2.74      6.97 o 
  19   5   9      104.30      116.95     12.16 o 
  20   5   9       20.23       14.43      9.45 o 
  21   5   9        8.37       -0.42      9.07 o 
  22   5   9       97.22       76.01     12.56 o 
 -22   6   9       27.73        6.06     17.67 o 
 -21   6   9       29.61       19.86     16.98 o 
 -20   6   9        1.42        5.41     15.59 o 
 -19   6   9      312.34      327.30     32.55 o 
 -18   6   9      198.90      176.37     24.38 o 
 -17   6   9       15.66       12.20     13.38 o 
 -16   6   9      229.54      203.12     27.21 o 
 -15   6   9       14.74        0.07     11.44 o 
 -14   6   9        5.01       -0.74      8.83 o 
 -13   6   9        0.77       12.10      9.10 o 
 -12   6   9        1.39        3.10      8.02 o 
 -11   6   9      919.21      945.83     33.94 o 
 -10   6   9      110.17      103.68     12.98 o 
  -9   6   9     2062.41     2287.72     63.99 o 
  -8   6   9      203.96      214.87     13.03 o 
  -7   6   9       60.11       44.25      8.79 o 
  -6   6   9       10.28        0.53      6.23 o 
  -5   6   9      150.84      128.11     18.49 o 
  -4   6   9      335.51      333.83     14.67 o 
  -3   6   9       24.43       10.86      6.17 o 
  -2   6   9      307.06      287.54     13.76 o 
  -1   6   9      547.98      568.24     18.78 o 
   0   6   9       91.45       73.88     10.97 o 
   1   6   9        1.53        3.56      5.46 o 
   2   6   9       99.18       89.98      8.97 o 
   3   6   9      650.60      698.72     22.63 o 
   4   6   9        0.15        1.36      5.43 o 
   5   6   9      757.25      833.20     29.35 o 
   6   6   9      180.50      214.41     17.32 o 
   7   6   9      109.26       99.54      9.38 o 
   8   6   9        2.52        4.88      5.90 o 
   9   6   9        3.75        0.68      5.65 o 
  10   6   9      380.99      395.71     28.74 o 
  11   6   9      158.58      135.75     12.29 o 
  12   6   9      158.08      137.76     16.51 o 
  13   6   9      760.49      840.94     35.62 o 
  14   6   9        0.18        0.33      6.18 o 
  15   6   9      120.72      113.56      9.06 o 
  16   6   9       39.85       24.34      7.30 o 
  17   6   9       99.01       96.56     10.05 o 
  18   6   9        7.43        5.62      8.12 o 
  19   6   9       11.80       18.23      9.35 o 
  20   6   9        1.49        1.37      9.10 o 
  21   6   9       51.37       45.53     11.28 o 
  22   6   9        0.02       -1.86     10.25 o 
 -21   7   9        1.26       23.68     18.80 o 
 -20   7   9       17.76       -7.64     14.52 o 
 -19   7   9       11.73       10.26     14.93 o 
 -18   7   9      100.63       59.96     18.48 o 
 -17   7   9      865.48      978.58     50.68 o 
 -16   7   9        4.04       17.43     17.15 o 
 -15   7   9      244.03      258.18     27.32 o 
 -14   7   9        1.99        9.49      9.53 o 
 -13   7   9      336.59      354.13     25.71 o 
 -12   7   9       17.72       17.93      9.85 o 
 -11   7   9      351.68      301.50     20.87 o 
 -10   7   9       37.17       21.03      9.24 o 
  -9   7   9        3.12       -0.19      8.31 o 
  -8   7   9       44.22       45.07      8.16 o 
  -7   7   9      129.40      135.46     21.48 o 
  -6   7   9       22.68       20.11      7.37 o 
  -5   7   9      439.71      429.40     19.32 o 
  -4   7   9       55.65       51.98     10.89 o 
  -3   7   9      812.94      862.98     33.03 o 
  -2   7   9      449.02      424.83     25.41 o 
  -1   7   9      898.61      933.91     25.90 o 
   0   7   9       71.58       57.11      8.62 o 
   1   7   9      106.59       92.41      9.65 o 
   2   7   9       97.83       63.49      8.83 o 
   3   7   9        7.98        4.39      6.06 o 
   4   7   9        1.62       -1.36      5.48 o 
   5   7   9      657.35      636.98     23.70 o 
   6   7   9        6.19        7.23      6.38 o 
   7   7   9      314.43      331.20     15.58 o 
   8   7   9       93.64       74.88      9.17 o 
   9   7   9       30.24       33.24      7.64 o 
  10   7   9      114.20      103.41     13.46 o 
  11   7   9      157.22      142.07     12.60 o 
  12   7   9        8.02        8.81      6.15 o 
  13   7   9        3.33        5.17      6.72 o 
  14   7   9        0.12        7.16      6.28 o 
  15   7   9       28.74       37.63      7.90 o 
  16   7   9       33.21       27.91      7.96 o 
  17   7   9      160.70      171.83     13.52 o 
  18   7   9      102.46      120.33     13.11 o 
  19   7   9      353.61      379.36     20.30 o 
  20   7   9        5.60       12.43      9.90 o 
  21   7   9      290.97      306.35     19.81 o 
 -20   8   9        0.23       22.46     19.19 o 
 -19   8   9       17.26       24.11     23.13 o 
 -18   8   9      127.22      105.64     23.46 o 
 -17   8   9        2.07       12.10     15.25 o 
 -16   8   9      195.41      231.09    110.70 o 
 -15   8   9       44.50       40.02     13.64 o 
 -14   8   9        6.76        8.94     11.45 o 
 -13   8   9        0.43       13.11     10.72 o 
 -12   8   9       86.73       82.55     20.16 o 
 -11   8   9        8.99        8.20      9.51 o 
 -10   8   9      334.07      326.85     22.14 o 
  -9   8   9      611.25      666.43     29.97 o 
  -8   8   9      216.97      206.09     15.67 o 
  -7   8   9       32.29       17.01      8.73 o 
  -6   8   9       12.05        7.09      7.56 o 
  -5   8   9      372.84      400.88     18.35 o 
  -4   8   9      140.84      103.49     11.58 o 
  -3   8   9      781.57      871.93     40.68 o 
  -2   8   9      511.83      496.15     20.50 o 
  -1   8   9      303.60      299.01     15.97 o 
   0   8   9       88.17       75.19      9.59 o 
   1   8   9      132.15      124.05     11.91 o 
   2   8   9      108.54       91.75     11.86 o 
   3   8   9      145.36      118.15     14.28 o 
   4   8   9        1.04       -1.43      5.72 o 
   5   8   9        2.40        1.83      6.04 o 
   6   8   9      362.40      365.54     16.86 o 
   7   8   9       61.94       51.59      8.35 o 
   8   8   9      311.55      353.36     17.19 o 
   9   8   9       44.42       31.30      8.32 o 
  10   8   9      106.37      117.49     17.03 o 
  11   8   9       65.24       58.08      7.71 o 
  12   8   9      400.69      439.41     24.66 o 
  13   8   9     1371.50     1602.90     51.95 o 
  14   8   9       14.41       16.88      7.38 o 
  15   8   9       60.96       44.39      8.73 o 
  16   8   9       35.75       36.19      8.97 o 
  17   8   9      225.00      240.91     21.54 o 
  18   8   9        0.82       -6.34      8.75 o 
  19   8   9        0.01       -5.30      9.07 o 
  20   8   9       25.88       39.18     11.66 o 
 -19   9   9      195.59      235.19     31.79 o 
 -18   9   9        9.57       14.40     16.56 o 
 -17   9   9      309.70      313.88     42.80 o 
 -16   9   9       13.16        9.04     13.39 o 
 -15   9   9       31.57       34.77     14.21 o 
 -14   9   9       40.21       35.88     13.58 o 
 -13   9   9       33.95       25.25     12.62 o 
 -12   9   9       11.31        5.81     10.78 o 
 -11   9   9       34.91       36.58     14.30 o 
 -10   9   9       91.12       73.42     13.05 o 
  -9   9   9      348.84      413.03     25.72 o 
  -8   9   9      454.59      453.81     32.91 o 
  -7   9   9       84.82       84.90     10.99 o 
  -6   9   9       32.02       24.10      9.09 o 
  -5   9   9       48.06       45.72      8.99 o 
  -4   9   9      235.05      223.79     15.20 o 
  -3   9   9       22.00       21.33      7.81 o 
  -2   9   9      133.28      136.79     17.80 o 
  -1   9   9       93.14       90.16     10.68 o 
   0   9   9      123.23      115.85     11.64 o 
   1   9   9      198.98      214.39     14.98 o 
   2   9   9      182.17      186.44     18.67 o 
   3   9   9      298.98      301.23     17.43 o 
   4   9   9        7.49        8.99      6.62 o 
   5   9   9       15.53       13.64      7.40 o 
   6   9   9      217.14      209.90     14.33 o 
   7   9   9        1.91        8.36      7.20 o 
   8   9   9       40.21       30.63      8.55 o 
   9   9   9       97.41      109.14     11.29 o 
  10   9   9      113.74      115.79     13.95 o 
  11   9   9      187.68      221.67     13.08 o 
  12   9   9       56.13       36.67      7.66 o 
  13   9   9       47.10       40.55      7.99 o 
  14   9   9      126.34      127.15     11.81 o 
  15   9   9       33.33       38.21      9.91 o 
  16   9   9       51.26       38.51     10.27 o 
  17   9   9      136.52      176.81     15.03 o 
  18   9   9        0.01       -3.02      9.49 o 
 -17  10   9        9.37        4.26     14.93 o 
 -16  10   9      103.69      113.77     20.24 o 
 -15  10   9        7.90        5.24     18.85 o 
 -14  10   9        0.99        2.44     13.32 o 
 -13  10   9      325.87      325.53     32.26 o 
 -12  10   9      210.32      222.79     35.37 o 
 -11  10   9       39.07       65.48     15.21 o 
 -10  10   9       15.88        7.40     11.83 o 
  -9  10   9       29.39       30.88     15.57 o 
  -8  10   9       51.01       44.61     11.38 o 
  -7  10   9      256.95      250.06     22.59 o 
  -6  10   9        4.52       11.34      9.80 o 
  -5  10   9      262.01      308.57     18.17 o 
  -4  10   9        0.19        5.01      7.57 o 
  -3  10   9       12.27       18.03      8.63 o 
  -2  10   9       49.99       39.24      9.19 o 
  -1  10   9       79.15       88.26     11.50 o 
   0  10   9      102.18      106.38     12.16 o 
   1  10   9      117.29      116.16     12.82 o 
   2  10   9       29.54       24.44      8.89 o 
   3  10   9      158.57      146.30     15.50 o 
   4  10   9       13.77       11.72      7.66 o 
   5  10   9       79.98       85.98     10.93 o 
   6  10   9      526.03      511.16     21.54 o 
   7  10   9       30.65       29.88      7.15 o 
   8  10   9       82.03       70.81      9.11 o 
   9  10   9      108.10      112.93     10.88 o 
  10  10   9       52.77       38.12      7.72 o 
  11  10   9      186.56      203.33     17.95 o 
  12  10   9       48.49       63.60      9.86 o 
  13  10   9       10.10       13.95      8.31 o 
  14  10   9        4.58       -3.11      7.82 o 
  15  10   9       38.63       53.91     10.48 o 
  16  10   9       97.30       97.27     12.81 o 
  17  10   9       13.51        1.11      9.36 o 
 -16  11   9       25.41        7.35     19.24 o 
 -15  11   9       52.51       39.71     20.18 o 
 -14  11   9       44.55       43.53     16.45 o 
 -13  11   9        1.04        0.45     12.97 o 
 -12  11   9        3.88       -2.17     13.48 o 
 -11  11   9       53.28       34.14     14.67 o 
 -10  11   9       20.28       17.60     13.25 o 
  -9  11   9        4.82        0.35     11.84 o 
  -8  11   9        0.82        1.97     11.26 o 
  -7  11   9       13.37       13.88      9.88 o 
  -6  11   9       43.15       32.86     11.23 o 
  -5  11   9        4.14       -6.64     10.38 o 
  -4  11   9       20.87       17.79     10.04 o 
  -3  11   9        2.71       15.50      9.29 o 
  -2  11   9       75.64       83.01     13.42 o 
  -1  11   9       65.40       48.88     10.80 o 
   0  11   9       26.34       24.60      9.82 o 
   1  11   9       17.63       10.81      9.50 o 
   2  11   9       35.35       39.88     10.83 o 
   3  11   9       20.98       18.53      9.38 o 
   4  11   9       82.90       61.20     11.66 o 
   5  11   9       11.12       13.64      7.52 o 
   6  11   9        6.56        6.92      7.66 o 
   7  11   9        9.61       11.88      8.07 o 
   8  11   9       92.40       97.34     12.07 o 
   9  11   9        6.85        3.94      7.26 o 
  10  11   9      113.47      113.67     12.22 o 
  11  11   9       15.74       15.72      8.60 o 
  12  11   9        6.41        0.71      8.46 o 
  13  11   9       22.96       12.57      8.66 o 
  14  11   9       29.78       34.57     10.04 o 
  15  11   9       56.37       60.45     11.31 o 
 -13  12   9        2.21       22.58     16.05 o 
 -12  12   9        9.44        6.08     14.09 o 
 -11  12   9        1.36       -0.59     14.00 o 
 -10  12   9        0.69        3.39     12.86 o 
  -9  12   9       82.45       60.77     16.70 o 
  -8  12   9       61.37       51.22     15.77 o 
  -7  12   9        0.50        3.37     10.33 o 
  -6  12   9      172.78      165.38     17.79 o 
  -5  12   9       22.46       17.00     12.92 o 
  -4  12   9      201.39      205.86     29.77 o 
  -3  12   9      168.14      178.87     21.23 o 
  -2  12   9      124.62      137.97     20.60 o 
  -1  12   9        6.98       16.22     11.34 o 
   0  12   9      514.23      601.75     34.78 o 
   1  12   9       15.72       12.49     10.63 o 
   2  12   9      546.72      601.63     30.57 o 
   3  12   9       59.44       53.60      9.67 o 
   4  12   9       97.41      102.64     12.04 o 
   5  12   9       33.54       39.12     10.43 o 
   6  12   9       40.06       18.18     10.09 o 
   7  12   9        8.81        8.65      7.75 o 
   8  12   9       11.65        5.65      7.85 o 
   9  12   9        0.87       -2.79      8.20 o 
  10  12   9        0.02        1.95      8.62 o 
  11  12   9       21.21       27.82      9.90 o 
  12  12   9        2.72        2.78      9.09 o 
  13  12   9       11.69        4.69     13.91 o 
 -10  13   9      232.98      275.05     29.94 o 
  -9  13   9       51.30       37.96     19.47 o 
  -8  13   9      221.53      209.81     32.91 o 
  -7  13   9      232.40      306.69     30.14 o 
  -6  13   9        6.54        4.34     11.76 o 
  -5  13   9       15.77       30.03     13.06 o 
  -4  13   9      226.14      200.76     25.51 o 
  -3  13   9      184.78      165.87     28.86 o 
  -2  13   9       69.68       34.69     15.52 o 
  -1  13   9        0.25        0.19     13.61 o 
   0  13   9      127.00      157.43     20.31 o 
   1  13   9        7.21       -2.15      8.72 o 
   2  13   9      118.69      131.26     13.83 o 
   3  13   9        0.37       10.22      9.80 o 
   4  13   9        0.61       -1.28      9.23 o 
   5  13   9       45.48       51.08     12.16 o 
   6  13   9      106.36      112.42     11.69 o 
   7  13   9        4.06        6.74      8.60 o 
   8  13   9      161.02      166.74     13.78 o 
   9  13   9       99.52      131.45     17.83 o 
  -5  14   9        0.03       22.77     27.60 o 
  -4  14   9       72.16       53.78     18.21 o 
  -3  14   9        0.27       14.97     15.89 o 
  -2  14   9       87.49      104.95     22.23 o 
  -1  14   9        6.33       10.87     11.11 o 
   0  14   9       10.74       15.79     11.34 o 
   1  14   9      132.92      179.53     28.02 o 
   2  14   9       17.65       21.77     11.43 o 
   3  14   9        0.18        6.23     10.69 o 
   4  14   9       23.66        4.57     14.25 o 
 -22   0  10       54.44       69.70     28.14 o 
 -21   0  10      291.52      297.71     43.20 o 
 -20   0  10        4.23       13.64     20.50 o 
 -19   0  10       41.19       34.69     19.29 o 
 -18   0  10       57.44       24.22     18.74 o 
 -17   0  10       58.75        4.19     18.15 o 
 -16   0  10      816.69      888.71     59.58 o 
 -15   0  10      333.90      312.80     34.61 o 
 -14   0  10      258.52      321.27     33.36 o 
 -13   0  10      129.57      139.31     23.40 o 
 -12   0  10        7.61        4.23     11.72 o 
 -11   0  10        2.38        5.88     11.96 o 
 -10   0  10        0.86        2.63     10.03 o 
  -9   0  10      134.83      120.92     30.14 o 
  -8   0  10      657.85      686.82     32.39 o 
  -7   0  10      386.07      391.52     21.59 o 
  -6   0  10        8.94        0.27     19.95 o 
  -5   0  10        1.55       12.03     19.32 o 
  -4   0  10       59.44       51.59     23.60 o 
  -3   0  10      205.84      158.75     33.67 o 
  -1   0  10      229.61      233.39     28.80 o 
   0   0  10     3069.77     3293.90    119.60 o 
   1   0  10      255.43      214.32     28.70 o 
   2   0  10       68.29       57.01     16.99 o 
   3   0  10      345.82      344.19     15.49 o 
   4   0  10      104.21       91.78      9.60 o 
   5   0  10      419.70      367.17     17.91 o 
   6   0  10     1522.75     1580.79     44.30 o 
   7   0  10      206.21      246.52     24.47 o 
   8   0  10     1627.76     1769.67     59.29 o 
   9   0  10      106.18       88.16     12.56 o 
  10   0  10       28.88       31.84     10.20 o 
  11   0  10       59.27       56.82     12.05 o 
  12   0  10       19.14       21.96     10.44 o 
  13   0  10      492.27      533.51     45.94 o 
  14   0  10      110.13      103.42     16.17 o 
  15   0  10        4.33        7.51     11.52 o 
  16   0  10       28.64       29.09     23.55 o 
  17   0  10      332.53      374.87     46.40 o 
  18   0  10        1.24       11.39     16.74 o 
  19   0  10      210.33      258.61     54.72 o 
  20   0  10        0.05        6.51     18.36 o 
  21   0  10      301.07      354.61    105.76 o 
  22   0  10      498.34      588.73     52.56 o 
 -22   1  10      304.88      321.72     32.75 o 
 -21   1  10       24.41       22.18     16.16 o 
 -20   1  10        9.51       17.15     14.67 o 
 -19   1  10        0.05        1.57     11.11 o 
 -18   1  10      184.15      147.97     20.64 o 
 -17   1  10       83.09       71.09     16.24 o 
 -16   1  10       74.93       53.83     23.40 o 
 -15   1  10      327.56      392.08     61.07 o 
 -14   1  10        2.75        4.31      9.33 o 
 -13   1  10        0.42        0.57      9.18 o 
 -12   1  10       11.08        5.27      8.58 o 
 -11   1  10      250.61      195.76     15.35 o 
 -10   1  10       20.41       15.91      7.56 o 
  -9   1  10      945.69      993.73     32.46 o 
  -8   1  10      410.56      411.51     32.03 o 
  -7   1  10      570.44      547.67     38.99 o 
  -6   1  10      201.37      228.38     35.89 o 
  -5   1  10       13.77       29.97     14.24 o 
  -4   1  10       54.46       31.87     19.05 o 
  -3   1  10        8.45       20.33     17.74 o 
  -2   1  10       20.63       10.56     11.01 o 
  -1   1  10      319.30      317.86     22.81 o 
   0   1  10     1393.42     1535.94     54.58 o 
   1   1  10        1.31        3.36     10.16 o 
   2   1  10      471.41      479.84     12.48 o 
   3   1  10       31.33       24.31      4.76 o 
   4   1  10      474.89      464.28     15.38 o 
   5   1  10       16.31       11.21      4.93 o 
   6   1  10        4.75        4.57      4.74 o 
   7   1  10      946.29     1023.92     24.11 o 
   8   1  10        4.30        4.15      5.46 o 
   9   1  10       25.22       18.46      6.43 o 
  10   1  10       41.81       40.97      7.60 o 
  11   1  10      106.38      110.24     10.27 o 
  12   1  10      121.39      119.75     11.59 o 
  13   1  10        0.40        6.35      7.03 o 
  14   1  10      578.93      642.44     33.00 o 
  15   1  10       11.10        3.08      8.47 o 
  16   1  10       98.30       86.96     13.53 o 
  17   1  10        3.31        0.60      9.46 o 
  18   1  10        0.11        0.26     10.42 o 
  19   1  10       90.23       85.08     16.48 o 
  20   1  10       53.34       54.33     15.82 o 
  21   1  10        3.86       19.62     14.66 o 
  22   1  10       61.61       47.09     20.84 o 
 -22   2  10       20.49       11.27     15.69 o 
 -21   2  10        1.01        0.94     14.38 o 
 -20   2  10      340.36      234.32     27.38 o 
 -19   2  10        2.51       15.17     13.12 o 
 -18   2  10       17.01       28.06     13.86 o 
 -17   2  10       26.08       15.36     12.44 o 
 -16   2  10      349.79      322.84     34.81 o 
 -15   2  10        0.15        0.47     10.56 o 
 -14   2  10      205.13      216.50     26.30 o 
 -13   2  10       23.16       20.47     10.12 o 
 -12   2  10       65.20       41.06     12.15 o 
 -11   2  10       75.15       92.66     20.19 o 
 -10   2  10        0.07        6.93      7.42 o 
  -9   2  10      107.03      122.23     18.66 o 
  -8   2  10       26.56       25.58      7.43 o 
  -7   2  10      573.06      638.64     25.35 o 
  -6   2  10      230.34      235.20     16.18 o 
  -5   2  10        2.03        3.84      6.52 o 
  -4   2  10        2.49        6.26     10.84 o 
  -3   2  10        8.47        8.89     11.29 o 
  -2   2  10       48.71       32.91     13.05 o 
  -1   2  10      846.74      867.13    100.97 o 
   0   2  10        9.06        6.14      6.72 o 
   1   2  10      180.72      202.17     12.08 o 
   2   2  10       95.16       95.14     12.06 o 
   3   2  10       98.31       91.15      9.20 o 
   4   2  10       50.38       49.17      7.29 o 
   5   2  10       70.09       67.11      7.12 o 
   6   2  10       29.63       23.87      5.91 o 
   7   2  10       17.13       10.85      5.84 o 
   8   2  10       18.54        5.19      5.69 o 
   9   2  10       10.74       10.99      6.12 o 
  10   2  10       65.80       66.90      8.90 o 
  11   2  10        0.62        5.97      6.95 o 
  12   2  10      243.09      273.90     15.87 o 
  13   2  10      237.28      233.86     18.05 o 
  14   2  10      135.62      141.97     19.05 o 
  15   2  10      585.34      624.71     32.12 o 
  16   2  10      114.57      124.48     14.41 o 
  17   2  10       94.50       75.45     12.44 o 
  18   2  10        2.59       -5.68     10.40 o 
  19   2  10        4.03        0.18     11.31 o 
  20   2  10        2.32        3.14     11.76 o 
  21   2  10      282.10      334.06     30.04 o 
  22   2  10        1.09       22.94     22.85 o 
 -22   3  10      254.83      309.19     38.65 o 
 -21   3  10       86.93       65.61     19.57 o 
 -20   3  10       43.18       50.93     21.50 o 
 -19   3  10      101.33       78.01     17.95 o 
 -18   3  10       77.19       63.80     16.39 o 
 -17   3  10      157.62      165.73     22.33 o 
 -16   3  10        0.43       -3.18     12.35 o 
 -15   3  10      297.30      260.25     22.42 o 
 -14   3  10      152.70      170.58     24.57 o 
 -13   3  10       88.26       67.30     12.68 o 
 -12   3  10      551.45      604.86     28.30 o 
 -11   3  10      122.59       94.54     15.65 o 
 -10   3  10       13.95       18.97      8.10 o 
  -9   3  10      442.02      405.79     20.67 o 
  -8   3  10        9.69       15.83      7.37 o 
  -7   3  10       15.02       20.71      6.87 o 
  -6   3  10      250.13      242.54     16.31 o 
  -5   3  10        1.80        2.19      5.51 o 
  -4   3  10      139.00      126.63     11.31 o 
  -3   3  10      287.63      320.67     24.42 o 
  -2   3  10        8.07        3.60      4.58 o 
  -1   3  10      804.80      870.45     21.71 o 
   0   3  10      135.93      130.98      8.44 o 
   1   3  10      239.03      251.65     10.22 o 
   2   3  10      117.58      120.24      7.98 o 
   3   3  10       25.99       23.44      5.60 o 
   4   3  10       86.16       75.45      7.36 o 
   5   3  10        9.76        8.12      5.31 o 
   6   3  10       58.41       60.48      8.36 o 
   7   3  10      477.37      501.14     17.47 o 
   8   3  10       20.50       16.69      6.30 o 
   9   3  10      232.65      241.84     13.52 o 
  10   3  10      228.92      259.55     14.71 o 
  11   3  10       21.18        9.68      6.99 o 
  12   3  10       49.92       50.32      8.98 o 
  13   3  10       13.38       13.45      7.75 o 
  14   3  10        5.42        4.83      7.64 o 
  15   3  10        1.92        5.61      8.68 o 
  16   3  10       32.73       32.93     10.26 o 
  17   3  10        6.04        7.42     10.49 o 
  18   3  10       53.76       90.66     16.93 o 
  19   3  10       29.74       12.83     13.05 o 
  20   3  10       84.08       84.54     17.44 o 
  21   3  10       49.48       27.47     15.12 o 
 -21   4  10        1.99       -4.41     14.88 o 
 -20   4  10      205.02      171.76     25.93 o 
 -19   4  10       35.45       17.65     17.40 o 
 -18   4  10        2.25       -3.59     12.05 o 
 -17   4  10       13.21       11.52     12.67 o 
 -16   4  10       18.05        5.25     12.45 o 
 -15   4  10       11.46        3.52     11.91 o 
 -14   4  10       14.64        6.95     15.17 o 
 -13   4  10      251.36      252.74     24.90 o 
 -12   4  10      126.22       85.13     23.07 o 
 -11   4  10        1.77        6.91      8.91 o 
 -10   4  10      155.37      142.88     14.94 o 
  -9   4  10      384.57      402.51     40.58 o 
  -8   4  10       38.49       25.25      8.85 o 
  -7   4  10       70.93       55.36      8.06 o 
  -6   4  10      133.68      138.98     10.97 o 
  -5   4  10       14.36        5.90      5.92 o 
  -4   4  10       20.50       14.53      5.77 o 
  -3   4  10        4.52        6.30      5.00 o 
  -2   4  10      245.44      242.07     11.44 o 
  -1   4  10        6.85       10.23      5.47 o 
   0   4  10       39.21       40.10      6.87 o 
   1   4  10       20.83       23.94      6.13 o 
   2   4  10      100.76      100.80      8.01 o 
   3   4  10       60.49       62.81      7.16 o 
   4   4  10      181.88      170.59     10.50 o 
   5   4  10      627.06      666.24     24.55 o 
   6   4  10       17.22       17.90      6.38 o 
   7   4  10      331.35      337.32     30.34 o 
   8   4  10       29.05       28.50      7.52 o 
   9   4  10      142.20      129.48     11.41 o 
  10   4  10       13.44       14.32      7.34 o 
  11   4  10       11.01       10.21      6.86 o 
  12   4  10       25.91       25.20      7.75 o 
  13   4  10      107.11       92.97     11.36 o 
  14   4  10       64.05       70.72     11.26 o 
  15   4  10        0.10        0.89      8.33 o 
  16   4  10       41.58       26.05     10.87 o 
  17   4  10        0.29       -0.46     10.43 o 
  18   4  10       70.74       72.70     15.72 o 
  19   4  10        5.15       21.08     13.46 o 
  20   4  10        3.43        0.77     13.37 o 
  21   4  10       88.13      104.42     26.00 o 
 -21   5  10       99.89      110.97     22.95 o 
 -20   5  10       37.77       20.59     16.10 o 
 -19   5  10       34.97       20.35     27.73 o 
 -18   5  10       86.41       70.50     17.90 o 
 -17   5  10       14.79       32.52     17.60 o 
 -16   5  10      491.72      521.27     34.99 o 
 -15   5  10       45.66       39.16     14.30 o 
 -14   5  10       11.60        4.48     12.03 o 
 -13   5  10       52.50       40.55     12.83 o 
 -12   5  10      102.62       71.29     13.68 o 
 -11   5  10       44.03       57.03     14.53 o 
 -10   5  10      272.62      271.88     41.31 o 
  -9   5  10      280.16      275.95     17.86 o 
  -8   5  10       66.70       63.82     16.31 o 
  -7   5  10       20.64       19.47      6.57 o 
  -6   5  10        3.23        6.76      7.33 o 
  -5   5  10      497.21      519.57     20.73 o 
  -4   5  10       71.55       78.42      8.52 o 
  -3   5  10       17.01        9.20      5.63 o 
  -2   5  10      183.33      140.98      9.94 o 
  -1   5  10       90.01       73.64      8.07 o 
   0   5  10       17.57       25.71      8.17 o 
   1   5  10      695.04      720.24     21.35 o 
   2   5  10      255.41      235.87     12.11 o 
   3   5  10       50.72       67.30      8.08 o 
   4   5  10      303.12      278.03     13.58 o 
   5   5  10        0.10        4.62      5.60 o 
   6   5  10      242.09      219.74     12.94 o 
   7   5  10      552.59      627.75     24.55 o 
   8   5  10       36.22       34.44      9.39 o 
   9   5  10       46.38       43.84      8.45 o 
  10   5  10        3.64        8.91      6.90 o 
  11   5  10        0.51       -0.62      6.60 o 
  12   5  10      181.78      192.36     19.51 o 
  13   5  10       71.75       53.27     10.78 o 
  14   5  10       49.86       48.07     11.22 o 
  15   5  10       11.66       12.07      8.87 o 
  16   5  10       32.82       35.11     13.42 o 
  17   5  10      129.79      125.68     18.80 o 
  18   5  10       54.22       46.66     15.19 o 
  19   5  10       25.03       34.16     14.44 o 
  20   5  10        5.88      -12.70     12.70 o 
 -20   6  10       36.04        3.47     15.47 o 
 -19   6  10       15.64       14.34     19.31 o 
 -18   6  10       52.47       26.27     14.48 o 
 -17   6  10      101.15       83.57     34.12 o 
 -16   6  10        1.36      -11.03     11.97 o 
 -15   6  10        1.34       14.89     12.01 o 
 -14   6  10      109.84      121.73     26.83 o 
 -13   6  10      619.65      630.28     37.19 o 
 -12   6  10      279.07      263.48     22.65 o 
 -11   6  10        3.19       15.69     10.97 o 
 -10   6  10        3.60        0.60      8.42 o 
  -9   6  10        2.16       -4.53      7.23 o 
  -8   6  10      242.30      230.57     20.08 o 
  -7   6  10      450.74      533.19     19.88 o 
  -6   6  10        0.84        3.18      7.08 o 
  -5   6  10       33.06       38.71     10.56 o 
  -4   6  10        3.55        3.13      6.10 o 
  -3   6  10       73.03       80.22     12.68 o 
  -2   6  10      944.35     1035.05     27.08 o 
  -1   6  10      294.56      346.39     17.27 o 
   0   6  10      317.08      350.25     15.85 o 
   1   6  10      397.17      450.95     24.66 o 
   2   6  10       68.57       55.10      7.87 o 
   3   6  10       61.66       61.34      9.54 o 
   4   6  10       72.70       81.38      9.38 o 
   5   6  10        9.42        6.45      6.44 o 
   6   6  10       66.81       45.63      8.74 o 
   7   6  10       52.77       60.46     11.06 o 
   8   6  10        7.24       10.50      7.03 o 
   9   6  10      360.42      382.30     18.31 o 
  10   6  10       79.78       68.34     10.25 o 
  11   6  10       49.41       35.16      9.18 o 
  12   6  10       41.47       23.17      9.34 o 
  13   6  10      205.19      208.69     16.80 o 
  14   6  10      140.51      103.58     14.98 o 
  15   6  10       78.99       92.34     15.54 o 
  16   6  10        2.14        5.22     11.35 o 
  17   6  10      112.96       93.38     17.12 o 
  18   6  10        0.13        0.51     11.86 o 
  19   6  10       17.23        6.37     13.12 o 
 -19   7  10        1.27        1.26     14.24 o 
 -18   7  10      117.79       83.81     20.09 o 
 -17   7  10        5.19        0.74     14.16 o 
 -16   7  10        7.00       15.48     14.27 o 
 -15   7  10       77.55       38.05     16.23 o 
 -14   7  10        0.56        9.99     12.69 o 
 -13   7  10      115.34      119.35     32.22 o 
 -12   7  10       39.38       21.72     21.94 o 
 -11   7  10       58.37       54.47     13.80 o 
 -10   7  10      133.88      110.99     14.81 o 
  -9   7  10        0.14        3.17      9.55 o 
  -8   7  10       47.02       43.75     10.44 o 
  -7   7  10        1.52        3.69      6.86 o 
  -6   7  10      121.18      127.70     19.92 o 
  -5   7  10       53.96       51.29      9.75 o 
  -4   7  10        5.82        8.04      6.98 o 
  -3   7  10       51.24       46.41      8.55 o 
  -2   7  10      205.67      249.97     20.95 o 
  -1   7  10       41.86       51.23      9.03 o 
   0   7  10       37.97       16.89      7.63 o 
   1   7  10       68.29       51.58      9.28 o 
   2   7  10       86.82       80.14      9.22 o 
   3   7  10       13.26        4.17      6.41 o 
   4   7  10       12.84       12.33      6.59 o 
   5   7  10        2.64        4.69      6.36 o 
   6   7  10        1.62        5.45      6.93 o 
   7   7  10       24.23       16.75      7.71 o 
   8   7  10       16.19       14.78      7.91 o 
   9   7  10       31.65       31.79      8.83 o 
  10   7  10       34.70       37.91      9.62 o 
  11   7  10       71.43       80.74     11.94 o 
  12   7  10       24.42       24.77      9.71 o 
  13   7  10      197.10      198.98     19.49 o 
  14   7  10       10.02       17.11     11.32 o 
  15   7  10      269.95      380.63     31.35 o 
  16   7  10      159.48      197.92     31.55 o 
  17   7  10       33.96       27.96     13.71 o 
  18   7  10        0.13        3.27     13.35 o 
 -18   8  10       48.43       44.38     19.36 o 
 -17   8  10        0.06        4.09     16.21 o 
 -16   8  10      171.83      198.33     46.12 o 
 -15   8  10      201.12      166.92     24.77 o 
 -14   8  10        9.17       -3.31     11.71 o 
 -13   8  10       32.53       15.04     12.64 o 
 -12   8  10        7.71        1.20     10.94 o 
 -11   8  10      122.92      154.79     18.76 o 
 -10   8  10        1.57        4.92     10.32 o 
  -9   8  10      102.48       97.94     16.52 o 
  -8   8  10       43.61       38.23     10.53 o 
  -7   8  10       57.03       35.75      9.12 o 
  -6   8  10       19.82       22.24      9.67 o 
  -5   8  10       10.64       10.06      8.24 o 
  -4   8  10        2.03       -1.74      7.05 o
[truncated: 39,703 more chars]
